# Supplementary material for: Translating medicines to patients: A novel methodology for quantifying the global medical supplies and donations program
Source: PLoS One. 2018 Nov 2;13(11):e0206790. doi: 10.1371/journal.pone.0206790 (PMC6214557; doi:10.1371/journal.pone.0206790)
Supplement: S1 Dataset — (XLSM) [file pone.0206790.s003.xlsm]

## Sheet: Region-Level Dashboard
	Extrapolation to Region Level													Extrapolation to Region Level	Average Distribution of Facility Levels Across Study Countries					Extrapolation to Region Level	Estimated Number of Beneficiaries Served with AmeriCares Donations, Stratified by Facility Level
	Region	Population: Region	Total CTX Donated Across Region	Unique # of Individuals Served	Total Beneficiaries	Range	Total CTX Donated Across Region: Chronic	Total Chronic Beneficiaries across Country Average	Range	Total CTX Donated Across Region: Acute	Total Acute Beneficiaries across Region Average	Range		Region	% Level 1 Facilities	% Level 2 Facilities	% Level 3 Facilities	% Level 4 Facilities		Region	Level 1	Level 2	Level 3	Level 4	Total
	US	321418820	2.59804e+06	177237	442696	(344,976, 563,366)	1.45978e+06	82661.5	(64,023, 103,604)	1.13827e+06	360034	(263,229, 478,940)		US	1	0	0	0			Unique Number of Patients Served
	LAC	632959079	8.37132e+06	1.01293e+06	2.64609e+06	(2,151,760, 3,125,038)	1.72511e+06	175688	(137,926, 215,879)	6.64621e+06	2.4704e+06	(1,968,722, 2,943,954)		LAC	0.845824	0	0.154176	0		US	177237	0	0	0	177237
	Sub-Saharan Africa	1000980981	2.40479e+06	385589	856311	(676,756, 1,044,138)	264775	36313.5	(26,363, 48,681)	2.14002e+06	819997	(639,462, 1,009,767)		Sub-Saharan Africa	0.304348	0.0434783	0.652174	0		LAC	856760	0	156169	0	1.01293e+06
	South Asia/East Asia/Pacific	4023347767	2.27816e+06	385330	1.10443e+06	(901,275, 1,285,583)	629746	148732	(107,716, 192,088)	1.55776e+06	955697	(754,496, 1,137,305)		South Asia/East Asia/Pacific	0.685	0.125	0.19	0		Sub-Saharan Africa	117353	16764.8	251471	0	385589
	Europe & Central Asia	907944124	690664	39473.5	69658.8	(55,370, 87,614)	357748	28132.6	(20,021, 38,807)	318751	41526.2	(30,890, 56,392)		Europe & Central Asia	0.0909091	0	0.909091	0		South Asia/East Asia/Pacific	263951	48166.3	73212.8	0	385330
	Middle East and North Africa	424065257	374392	132560	128650	(103,989, 154,420)	88977.3	19920.3	(14,144, 27,321)	285415	108730	(84,843, 134,402)		Middle East and North Africa	1	0	0	0		Europe & Central Asia	3588.5	0	35885	0	39473.5
	Total	7310716028	1.67174e+07	2.13312e+06	5.24783e+06	(4,234,123, 6,260,157)	4.52614e+06	491447	(3,741,639, 5,760,758)	1.20864e+07	4.75638e+06	(3,741,639, 5,760,758)		Total						Middle East and North Africa	132560	0	0	0	132560
	*Population References: World Bank Indicators, 2015. http://data.worldbank.org/indicator/SP.POP.TOTL							0.10858			0.393531									Total	1.55145e+06	64931.1	516738	0	2.13312e+06
																					Total Number of Beneficiaries
	Regions			Average Destruction Rate	Average CTX per Visit Rate	Average Revisit Rate	Average CTX per Visit Rate: Chronic	Average CTX per Visit Rate: Acute	Average Revisit Rate: Chronic	Average Revisit Rate: Acute										US	442696	0	0	0	442696
	India and Philippines = South Asia + East Asia/Pacific			0.05125	1.27762	4.39038	0.962903	1.54643	4.17188	1										LAC	2.23813e+06	0	407962	0	2.64609e+06
	Ghana and Tanzania = Sub-Saharan Africa			0.01	3.02507	2.04104	2.9255	2.58369	2.46742	1										Sub-Saharan Africa	260616	37230.9	558463	0	856311
	El Salvador, Nicaragua, Peru = LAC			0.0688333	2.64387	2.91073	2.9368	2.50515	3.11337	1										South Asia/East Asia/Pacific	756534	138054	209841	0	1.10443e+06
	US = US			0.241875	3.61399	3.075	4.89661	2.39685	2.73419	1										Europe & Central Asia	6332.62	0	63326.2	0	69658.8
	Romania= Europe & Central Asia			0.025	3.61622	4.71749	2.88146	7.484	4.30289	1										Middle East and North Africa	128650	0	0	0	128650
	West Bank = Middle East and North Africa			0	2.79817	1.00935	4.46667	2.625	1	1										Total	3.83295e+06	175285	1.23959e+06	0	5.24783e+06
																					Total Number of Chronic Care Beneficiaries
	Sub-Region Populations:																			US	82661.5	0	0	0	82661.5
	South Asia	1744161298																		LAC	148601	0	27086.7	0	175688
	East Asia/Pacific	2279186469																		Sub-Saharan Africa	11051.9	1578.85	23682.7	0	36313.5
	SSA	1000980981																		South Asia/East Asia/Pacific	101881	18591.4	28259	0	148732
	LAC	632959079																		Europe & Central Asia	2557.51	0	25575.1	0	28132.6
	US	321418820																		Middle East and North Africa	19920.3	0	0	0	19920.3
	Europe & Central Asia	907944124																		Total	366673	20170.3	104604	0	491447
	ME&NA	424065257																			Total Number of Acute Care Beneficiaries
																				US	360034	0	0	0	360034
		total CTX	acute CTX	chronic CTX																LAC	2.08952e+06	0	380875	0	2.4704e+06
	US	2.59804e+06	1.13827e+06	1.45978e+06																Sub-Saharan Africa	249564	35652	534781	0	819997
	LAC	8.37132e+06	6.64621e+06	1.72511e+06																South Asia/East Asia/Pacific	654653	119462	181582	0	955697
	Sub-Saharan Africa	2.40479e+06	2.14002e+06	264775																Europe & Central Asia	3775.11	0	37751.1	0	41526.2
	South Asia/East Asia/Pacific	2.27816e+06	1.55776e+06	629746																Middle East and North Africa	108730	0	0	0	108730
	Europe & Central Asia	690664	318751	357748																Total	3.46628e+06	155114	1.13499e+06	0	4.75638e+06
	Middle East and North Africa	374392	285415	88977.3

## Sheet: Country-Level Dashboard
	Extrapolation to Country Level										CTX Donations			Distribution of Facility Levels Across Country (%)					Distribution of Total Beneficiaries by Facility Level (N)
	Country	Population: Country	Unique Patients	Range	Total Beneficiaries	Range	Total Chronic Beneficiaries	Range	Total Acute Beneficiaries	Range	# Total CTX Donated to Country	# Chronic CTX Donated to Country	# Acute CTX Donated to Country	% Level 1 Facilities	% Level 2 Facilities	% Level 3 Facilities	% Level 4 Facilities	Total	# Level 1	# Level 2	# Level 3	# Level 4
	U.S.	321418820	177237	(133,211, 226,463)	442696	(344,976, 563,366)	82661.5	(64,023, 103,604)	360034	(263,229, 478,940)	2.59804e+06	1.45978e+06	1.13827e+06	1	0	0	0	1	442696	0	0	0
	El Salvador	6126583	173347	(129,445, 221,100)	665562	(516,891, 806,128)	5525.26	(4,105, 7,068)	660036	(511,123, 800,508)	1.85738e+06	83279.8	1.7741e+06	0.85503	0	0.14497	0	1	569075	0	96486.7	0
	Ghana	27409893	12592.8	(9,230, 15,992)	21053.5	(16,922, 25,041)	3451.16	(2,530, 4,547)	17602.3	(13,660, 21,460)	56049.1	13859	42190.1	0.37	0.0526316	0.578947	0	1	7789.79	1108.08	12188.9	0
	India	1311050527	11548.6	(8,715, 15,096)	30022.1	(24,643, 37,062)	11690.5	(8,241, 17,315)	18331.6	(14,736, 22,291)	37739.8	11895.7	25844.1	0.5	0.25	0.25	0	1	15011	7505.52	7505.52	0
	Nicaragua	6082032	59714.8	(45,680, 76,639)	169533	(137,858, 204,013)	8017.38	(6,218, 10,278)	161516	(129,302, 196,413)	657553	123422	534132	0.9	0	0.0980392	0	1	152580	0	16620.9	0
	Peru	31376670	50602.2	(37,209, 66,711)	91093.2	(75,760, 108,895)	38464.4	(27,007, 52,501)	52628.9	(41,510, 63,677)	208165	97297.3	110867	0.518519	0	0.481481	0	1	47233.5	0	43859.7	0
	Philippines	100699395	105992	(77,341, 137,914)	402486	(320,320, 477,723)	23880.5	(17,802, 31,435)	378605	(297,024, 452,972)	902379	199912	702467	0.87	0	0.13	0	1	350163	0	52323.2	0
	Romania	19832389	2135.89	(1,526, 2,816)	3904.32	(3,147, 5,041)	1468.52	(1,052, 2,031)	2435.8	(1,833, 3,349)	37371.4	18674.5	18697	0.0909091	0	0.909091	0	1	354.938	0	3549.38	0
	Tanzania	53470420	12109.2	(8,426, 17,621)	27995.2	(22,062, 35,122)	1894.8	(1,245, 2,905)	26100.4	(20,209, 33,079)	93573.5	19785.8	73787.7	0	0	1	0	1	0	0	27995.2	0
	West Bank	4422143	102626	(73,959, 135,798)	104225	(83,766, 128,584)	8828.37	(6,315, 11,966)	95396.5	(75,254, 119,697)	289849	39433.4	250416	1	0	0	0	1	104225	0	0	0
	Total	1881888872	707906	(524,736, 916,144)	1.95857e+06	(1,546,341, 2,390,971)	185882	(138,535, 243,646)	1.77269e+06	(1,367,877, 2,192,381)	6.7381e+06	2.06734e+06	4.67077e+06

## Sheet: Facility-Level Dashboard
				Extrapolation to Facility Level									Sample-Based Calculations
Country	Facility Name	Unique Beneficiaries across Facility Average	Range	Total Beneficiaries across Facility Average*	Range	# Total CTX Donated to Facility	Total Chronic Beneficiaries across Facility Average*	Range	# Chronic CTX Donated to Facility	Total Acute Beneficiaries across Facility Average*	Range	# Acute CTX Donated to Facility	% of Total Beneficiaries/Total CTX in Sample	% of Total Beneficiaries: Chronic in Sample	% of Total Beneficiaries: Acute in Sample	Total Beneficiaries Served in Sample	Total Chronic Beneficiaries Served in Sample	Total Acute Beneficiaries Served in Sample	Destroy Rate (Facility Reported)	Total Revisit Rate in Sample	Total Chronic Revisit Rate in Sample	Total Acute Revisit Rate in Sample	Unique Patient Count in Sample	Reported total Number of Patients	Unique Chronic Patient Count in Sample	Unique Acute Patient Count in Sample	Total number of visits in Sample	Total number of chronic visits in Sample	Total number of acute visits in Sample	Total CTXs Prescribed in Sample	% Total CTXs in Sample	# CTX per Visit in Sample	# Chronic CTX Prescribed in Sample	% Total CTXs	CTX per Chronic Visit in Sample	# Acute CTX Prescribed in Sample	% Total CTXs	CTX per Acute Visit in Sample	Total CTX to Actual Use in Sample	Chronic CTX to Actual Use in Sample	Acute CTX to Actual Use in Sample
U.S.	Bread of Healing	448.956	(360, 539)	2549.06	(2040, 3059)	18652	32.3393	(26, 39)	13528	2516.72	(2014, 3021)	5124	0.0240701	0.00239054	0.491163	74.16	7.05688	63.36	0.28	6.39806	6.27473	1	103	944	91	48	659	571	88	3081	1	4.67527	2952	0.95813	48	129	0.0418695	1.46591	2218.32	2125.44	92.88
	Good Samaritan	704.797	(564, 846)	962.325	(770, 1155)	9547	524.576	(420, 630)	8120	437.749	(351, 526)	1426	0.0738239	0.064603	0.306977	30.6	24	13.2	0.4	1.94118	1.925	1	51	1500	40	18	99	77	22	414.5	1	4.18687	371.5	0.896261	4.82468	43	0.103739	1.95455	248.7	222.9	25.8
	Hope	147.89	(119, 178)	288.272	(231, 346)	9517	96.6789	(78, 117)	5299	191.593	(154, 230)	4218	0.0155396	0.0182447	0.0454228	36.72	29.52	33.84	0.28	2.7451	2.26829	1	51	527	41	27	140	93	47	2363	1	16.8786	1618	0.684723	17.3978	745	0.315277	15.8511	1701.36	1164.96	536.4
	KCC	2425.65	(1941, 2911)	4271.75	(3418, 5127)	10309	1247.38	(998, 1497)	5248	3024.37	(2420, 3630)	5060	0.235294	0.237687	0.597701	52	31.85	52	0.35	2.75	2.85714	1	80	84	49	51	220	140	80	221	1	1.00455	134	0.606335	0.957143	87	0.393665	1.0875	143.65	87.1	56.55
	Killeen	11812.5	(9450, 14175)	6056.93	(4846, 7269)	33923	0	(0, 0)	21700	6056.93	(4846, 7269)	12223	0.348214	0	0.495536	58.5	0	83.25	0.25	1.42308	1	1	78	1943	0	78	111	0	111	168	1	1.51351	0	0	0	168	1	1.51351	126	0	126
	Northshore	15183.9	(12148, 18221)	20024.2	(16020, 24030)	82670	5179.56	(4144, 6216)	51960	14844.6	(11876, 17814)	30690	0.183669	0.0996835	0.483696	88.161	15.75	155.75	0.125	4.08911	2.33333	1	101	5231	18	95	413	42	179	480	1	1.16505	158	0.329167	3.7619	322	0.670833	1.80899	420	138.25	281.75
	AFC	4632.7	(3707, 5560)	6552.08	(5242, 7863)	13319	2930.27	(2345, 3517)	10938	3621.8	(2898, 4347)	2381	0.347826	0.267898	1.52113	100	58	108	0	2.74	2.86207	1	100	843	58	58	274	166	108	287.5	1	1.04927	216.5	0.753043	1.30422	71	0.246957	0.657407	287.5	216.5	71
	TIIHP	1030.97	(825, 1238)	1759.32	(1408, 2112)	10737	675.316	(541, 811)	8298	1084	(868, 1301)	2439	0.0960208	0.081383	0.444444	55.5	38.25	48	0.25	2.51351	2.35294	1	74	3000	51	44	186	120	64	578	1	3.10753	470	0.813149	3.91667	108	0.186851	1.6875	433.5	352.5	81
	Total	36387.3	(29110, 43665)	42463.9	(33972, 50957)	188674	10686.1	(8549, 12824)	125091	31777.8	(25423, 38134)	63561	0.065276	0.0345316	0.333174	495.641	204.427	557.4	0.241875	3.075	2.73419	1	638	14072	348	419	2102	1209	699	7593	1	3.61399	5920	0.779665	4.89661	1673	0.220335	2.39685	5579.03	4307.65	1271.38
El Salvador	Fundesa	1268.92	(1016, 1523)	3340.54	(2673, 4009)	5495.21	69.8999	(56, 84)	335.302	3270.64	(2617, 3925)	5159.91	0.230913	0.208469	0.633857	98.6	36.482	159.732	0.014	2.56	2.35135	1	100	20159	37	82	256	87	162	427	1	1.66797	175	0.409836	2.01149	252	0.590164	1.55556	421.022	172.55	248.472
	HNNBB	553.137	(443, 664)	1708.72	(1367, 2051)	5495.21	21.8867	(18, 27)	335.302	1686.84	(1350, 2025)	5159.91	0.100658	0.0652747	0.326912	89.183	26.5668	156.591	0.117	3.71287	5.37838	1	101	12922	37	71	375	199	176	886	1	2.36267	407	0.459368	2.51515	479	0.540632	2.70103	782.338	359.381	422.957
	ODM San Vicente Paul	236.609	(190, 284)	1211.48	(970, 1454)	5495.21	13.2831	(11, 16)	335.302	1198.2	(959, 1438)	5159.91	0.0430574	0.0396154	0.232213	52.53	19.57	168.587	0.485	5.06863	5	1	102	422	38	91	517	190	327	1220	1	2.35977	494	0.404918	2.6	726	0.595082	2.21779	628.3	254.41	373.89
	San Rafael	446.899	(358, 537)	1733.11	(1387, 2080)	5495.21	16.7213	(14, 21)	335.302	1716.39	(1374, 2060)	5159.91	0.0813253	0.0498694	0.33264	74.25	26.73	124.74	0.01	3.29333	4.44444	1	75	80276.5	27	53	247	120	126	913	1	3.69636	536	0.587076	4.46667	375	0.410734	2.97619	903.87	530.64	371.25
	Total	2505.56	(2005, 3007)	7993.86	(6396, 9593)	21980.8	121.791	(98, 147)	1341.21	7872.07	(6298, 9447)	20639.6	0.0912835	0.0678343	0.332778	314.563	109.349	609.65	0.1565	3.65871	4.29354	1	378	113780	139	297	1395	596	791	3446	1	2.47025	1612	0.467789	2.96112	1832	0.531631	2.26723	2735.53	1316.98	1416.57
Ghana	Komfo Anokye	735.648	(589, 883)	629.986	(504, 756)	2949.95	176.942	(142, 213)	764.158	453.044	(363, 544)	2185.79	0.249377	0.231551	0.207268	100	59.9718	26.323	0	1.37	1.38333	1	100	48948	60	43	137	83	50	401	1	2.92701	259	0.645885	3.12195	127	0.316708	4.82468	401	259	127
	Kumasi South District	652.643	(523, 784)	284.234	(228, 342)	2949.95	158.599	(127, 191)	764.158	125.636	(101, 151)	2185.79	0.221239	0.207547	0.0574784	100	11	22.1292	0	1.36	1.45455	1	100	43000	11	91	136	16	116	452	1	3.32353	53	0.117257	3.3125	385	0.85177	17.3978	452	53	385
	SDA	611.327	(490, 734)	2564.37	(2052, 3078)	2949.95	280.711	(225, 337)	764.158	2283.66	(1827, 2741)	2185.79	0.207233	0.367347	1.04478	99.2647	18	446.119	0	1.36	1.16667	1	100	80000	18	91	136	21	114	479	1	3.54815	49	0.102296	2.33333	427	0.891441	0.957143	479	49	427
	Total	1999.62	(1600, 2400)	3478.59	(2783, 4175)	8849.84	616.252	(494, 740)	2292.47	2862.34	(2290, 3435)	6557.37	0.224673	0.246459	0.5267	299.265	88.9718	494.572	0	1.36333	1.33485	1	300	171948	89	225	409	120	280	1332	1	3.26471	361	0.271021	3.0084	939	0.704955	2.39685	1332	361	939
India	BhaktiVendanta	672.92	(539, 808)	4638.5	(3711, 5567)	2358.69	4271.39	(3418, 5126)	1100.88	367.103	(294, 441)	1257.81	0.285294	3.88	0.291858	97	3.88	98.94	0.03	1.06	1	1	100	7700	4	100	106	4	102	340	1	3.20755	1	0.00294118	0.25	339	0.997059	3.32353	329.8	0.97	328.83
	MESCO	751.717	(602, 903)	3735.75	(2989, 4483)	2358.69	1880.22	(1505, 2257)	1100.88	1855.53	(1485, 2227)	1257.81	0.318701	1.70793	1.47521	79.8	15.2	356.25	0.05	4.71429	1.3125	1	84	27000	16	84	396	21	375	250.391	1	0.632301	8.89967	0.0355431	0.423794	241.491	0.964457	0.643977	237.872	8.45468	229.417
	Sparsh	896.768	(718, 1077)	1228.75	(984, 1475)	2358.69	591.83	(474, 711)	1100.88	636.923	(510, 765)	1257.81	0.380198	0.5376	0.506374	96	13.44	115.2	0.04	1.45	1.21429	1	100	0	14	84	145	17	120	252.5	1	1.74138	25	0.0990099	1.47059	227.5	0.90099	1.89583	242.4	24	218.4
	Total	2321.41	(1858, 2786)	9603	(7683, 11524)	7076.06	6743.44	(5395, 8093)	3302.62	2859.56	(2288, 3432)	3773.44	0.323648	0.931814	0.705936	272.8	32.52	570.39	0.04	2.4081	1.1756	1	284	34700	34	268	647	42	597	842.891	1	1.30277	34.8997	0.0414047	0.830944	807.991	0.958595	1.35342	810.072	33.4247	776.647
Liberia		#N/A	#N/A	#N/A	#N/A	#N/A	#N/A	#N/A	#N/A	#N/A	#N/A	#N/A	0	0	0	0	0	0		0	0	1	0		0	0	0	0	0	0	0	0	0	0	0	0	0	0	#VALUE!	#VALUE!	#VALUE!
	Total	#N/A	#N/A	#N/A	#N/A	#N/A	#N/A	#N/A	#N/A	#N/A	#N/A	#N/A	0	0	0	0	0	0	#DIV/0!	0	0	1	0	0	0	0	0	0	0	0	#DIV/0!	0	0	#DIV/0!	0	0	#DIV/0!	0	#VALUE!	#VALUE!	#VALUE!
Nicaragua	Materno Infa	982.93	(787, 1180)	1612.96	(1291, 1936)	6446.6	162.595	(131, 196)	1224.58	1450.37	(1161, 1741)	5222.02	0.152473	0.132776	0.277741	67.1642	13.2113	94.7096	0.05	1.60396	1.61905	1	101	0	21	91	162	34	128	440.5	1	3.88452	99.5	0.22588	4.41919	341	0.77412	3.42045	418.475	94.525	323.95
	Enrique de Osso	536.258	(430, 644)	1948.72	(1559, 2339)	6446.6	86.4673	(70, 104)	1224.58	1862.25	(1490, 2235)	5222.02	0.0831847	0.0706098	0.356615	135.716	61.7836	269.78	0.05	4.2	4.60465	1	100	0	43	96	420	198	222	1631.5	1	2.71914	875	0.536316	2.92188	756.5	0.463684	2.66393	1549.92	831.25	718.675
	San Vicente de Paul	557.147	(446, 669)	2171.21	(1737, 2606)	6446.6	78.6932	(63, 95)	1224.58	2092.52	(1675, 2512)	5222.02	0.086425	0.0642615	0.400711	141.002	56.2288	303.138	0.05	4.2	4.60465	1	100	0	43	96	420	198	222	1631.5	1	2.61719	875	0.536316	3.21053	756.5	0.463684	2.37079	1549.92	831.25	718.675
	San Juan de Dios-Nicaragua	780.066	(625, 937)	1475.48	(1181, 1771)	6446.6	83.7259	(67, 101)	1224.58	1391.75	(1114, 1671)	5222.02	0.121004	0.0683712	0.266516	98.8	18.05	147.25	0.05	2.25	4.15789	1	104	0	19	95	234	79	155	816.5	1	3.48932	264	0.323331	3.34177	552.5	0.676669	3.56452	775.675	250.8	524.875
	Total	2856.4	(2286, 3428)	7208.37	(5767, 8651)	25786.4	411.482	(330, 494)	4898.31	6796.89	(5438, 8157)	20888.1	0.0979386	0.0706287	0.338615	442.682	149.274	814.877	0.05	3.06349	3.74656	1	405	0	126	378	1236	509	727	4520	1	3.41472	2113.5	0.467588	3.90346	2406.5	0.532412	3.14164	4294	2007.83	2286.18
Peru	San Juan de Dios-Peru	2372.49	(1898, 2847)	4670.39	(3737, 5605)	7709.78	2793.61	(2235, 3353)	3641.67	1876.78	(1502, 2253)	4068.11	0.307724	0.767123	0.46134	111.012	119.288	71.7384	0	1.66	1	1	100	6160	87	79	166	87	79	360.75	1	1.95763	155.5	0.431046	1.30357	155.5	0.431046	2.1676	360.75	155.5	155.5
	Amor de Dios	1503.25	(1203, 1804)	3031.51	(2426, 3638)	7709.78	964.753	(772, 1158)	3641.67	2066.76	(1654, 2481)	4068.11	0.19498	0.264921	0.508039	90.0807	103.054	197.627	0	2.36	1.6	1	100	10662	35	83	236	56	180	462	1	2.17319	389	0.841991	2.3592	389	0.841991	1.96835	462	389	389
	Total	3875.74	(3101, 4651)	7701.9	(6162, 9243)	15419.6	3758.36	(3007, 4511)	7283.33	3943.54	(3155, 4733)	8136.22	0.244415	0.408341	0.494702	201.092	222.342	269.365	0	2.01	1.3	1	200	16822	122	162	402	143	259	822.75	1	2.04664	544.5	0.661805	1.9458	544.5	0.661805	2.10659	822.75	544.5	544.5
Philippines	Birhen de la Salud	145.448	(117, 175)	415.367	(333, 499)	1287.27	21.4068	(18, 26)	317.254	393.961	(316, 473)	970.019	0.112989	0.0674752	0.406137	82.5388	30.6	112.5	0.1	3.44565	5.52941	1	92	7000	34	71	317	188	126	730.5	1	2.31171	453.5	0.620808	2.41223	277	0.379192	2.216	657.45	408.15	249.3
	Lucas Ferrari Children	299.594	(240, 360)	605.289	(485, 727)	1287.27	61.7438	(50, 75)	317.254	543.545	(435, 653)	970.019	0.232736	0.194619	0.560345	94.6537	34	130	0	2.07071	1.94118	1	99	500	34	67	205	66	132	406.7	1	2.075	174.7	0.429555	2.64697	232	0.570445	1.78462	406.7	174.7	232
	St. Anthony Shrine	691.292	(554, 830)	1057.28	(846, 1269)	1287.27	187.032	(150, 225)	317.254	870.245	(697, 1045)	970.019	0.537021	0.589535	0.897143	218.406	102.992	208.137	0.05	2.07071	1.94118	1	99	500	34	67	205	66	132	406.7	1	0.854307	174.7	0.429555	0.830135	232	0.570445	1.05892	386.365	165.965	220.4
	St. Martin Outreach	30.7099	(25, 37)	420.837	(337, 506)	1287.27	8.89457	(8, 11)	317.254	411.943	(330, 495)	970.019	0.0238566	0.0280361	0.424675	28.2521	28.751	67.4172	0.1	17.9036	19.2609	1	83	0	69	36	1486	1329	157	1184.25	1	2.10714	1025.5	0.865949	1.66667	158.75	0.134051	2.11927	1065.83	922.95	142.875
	Total	1167.04	(934, 1401)	2498.77	(2000, 2999)	5149.09	279.077	(224, 335)	1269.02	2219.69	(1776, 2664)	3880.07	0.155362	0.107385	0.575776	423.851	196.343	518.054	0.0625	6.37267	7.16816	1	373	8000	171	241	2213	1649	547	2728.15	1	1.25246	1828.4	0.670198	1.09486	899.75	0.329802	1.73944	2516.34	1671.77	844.575
Romania	Brasov IDH	1706.4	(1366, 2048)	791.627	(634, 950)	3397.36	0	(0, 0)	1821.18	791.627	(634, 950)	1576.09	0.502273	0	0.502273	99.45	0	99.45	0.025	1	0	1	102	3660	0	102	102	0	102	198	1	1.94118	0	0	0	198	1	1.94118	193.05	0	193.05
	IDHC	113.85	(92, 137)	803.657	(643, 965)	3397.36	61.9673	(50, 75)	1821.18	741.69	(594, 891)	1576.09	0.0335113	0.0340259	0.470588	113	113	24	0	11.4425	11.2301	1	113	8400	113	15	1293	1269	24	3372	1	2.60789	3321	0.984875	2.61702	51	0.0151246	2.125	3372	3321	51
	Vaslui Hospital	154.204	(124, 186)	217.318	(174, 261)	3397.36	102.852	(83, 124)	1821.18	114.466	(92, 138)	1576.09	0.0453894	0.0564756	0.0726264	95	26.6	117.8	0.05	1.71	1.67857	1	100	30000	28	76	171	47	124	2093	1	12.2398	471	0.225036	10.0213	1622	0.774964	13.0806	1988.35	447.45	1540.9
	Total	1974.46	(1580, 2370)	1812.6	(1451, 2176)	10192.1	164.82	(132, 198)	5463.55	1647.78	(1319, 1978)	4728.27	0.054291	0.0368143	0.128942	307.45	139.6	241.25	0.025	4.71749	4.30289	1	315	42060	141	193	1566	1316	250	5663	1	3.61622	3792	0.66961	2.88146	1871	0.33039	7.484	5553.4	3768.45	1784.95
Tanzania	Bugando	3027.29	(2422, 3633)	6928.94	(5544, 8315)	23393.2	499.585	(400, 600)	5216.75	6429.35	(5144, 7716)	18176.2	0.129409	0.0957655	0.353723	94.08	14.7	202.86	0.02	2.71875	3.6	1	96	0	15	89	261	54	207	727	1	2.78544	153.5	0.211142	2.84259	573.5	0.788858	2.77053	712.46	150.43	562.03
	Total	3027.29	(2422, 3633)	6928.94	(5544, 8315)	23393.2	499.585	(400, 600)	5216.75	6429.35	(5144, 7716)	18176.2	0.129409	0.0957655	0.353723	94.08	14.7	202.86	0.02	2.71875	3.6	1	96	0	15	89	261	54	207	727	1	2.78544	153.5	0.211142	2.84259	573.5	0.788858	2.77053	712.46	150.43	562.03
West Bank	Aknaf Beit Almaqdis Clinic	12330.4	(9865, 14797)	12388.5	(9911, 14867)	23393.2	2608.38	(2087, 3131)	5216.75	9780.11	(7825, 11737)	18176.2	0.527094	0.5	0.538071	107	1	107.076	0	1.01869	1	1	107	950	1	105	109	1	107	203	1	1.86239	2	0.00985222	2	199	0.980296	1.85849	203	2	199
	Al Ahli Hospital	6265.02	(5013, 7519)	6332.65	(5067, 7600)	23393.2	1123.61	(899, 1349)	5216.75	5209.05	(4168, 6251)	18176.2	0.267813	0.215385	0.286585	109	14	94	0	1	1	1	109	22000	14	94	109	14	94	407	1	3.73394	65	0.159705	4.64286	328	0.805897	3.48936	407	65	328
	Total	18595.5	(14877, 22315)	18721.1	(14977, 22466)	46786.5	3731.98	(2986, 4479)	10433.5	14989.2	(11992, 17987)	36352.5	0.354098	0.223881	0.381549	216	15	201.076	0	1.00935	1	1	216	22950	15	199	218	15	201	610	1	2.79817	67	0.109836	4.46667	527	0.863934	2.625	610	67	527
*May include multiple episodes of care/treatment for different diseases in a single patient.

## Sheet: PSA Variables
			Sensitivity	0.2		Setting	Deterministic								0	Deterministic
															0.1	Probabilistic
	Labels	In Use	Direct Input	Deterministic	Probabilistic	Low	High	SE	SD	N	Distribution	Source			0.2
															0.3
Americares Inventory Data Parameters
Total Course Treatments Donated
El Salvador		1.85738e+06		1.85738e+06	1.9585e+06	1.4859e+06	2.22886e+06	189529	N/A	8	Normal	Americares Course Treatment Data (CY15 GIK)			0.7
Ghana		56049.1		56049.1	62222.7	44839.3	67259	5719.3	N/A	8	Normal	Americares Course Treatment Data (CY15 GIK)			0.8
India		37739.8		37739.8	40891.2	30191.9	45287.8	3851	N/A	8	Normal	Americares Course Treatment Data (CY15 GIK)			0.9
Nicaragua		657553		657553	841552	526043	789064	67097.3	N/A	8	Normal	Americares Course Treatment Data (CY15 GIK)			1
Peru		208165		208165	181439	166532	249798	21241.3	N/A	8	Normal	Americares Course Treatment Data (CY15 GIK)
Philippines		902379		902379	932355	721903	1.08285e+06	92079.4	N/A	8	Normal	Americares Course Treatment Data (CY15 GIK)			0.6
Romania		37371.4		37371.4	35472.6	29897.1	44845.7	3813.41	N/A	8	Normal	Americares Course Treatment Data (CY15 GIK)			0.7
Tanzania		93573.5		93573.5	104266	74858.8	112288	9548.32	N/A	8	Normal	Americares Course Treatment Data (CY15 GIK)			0.8
US		2.59804e+06		2.59804e+06	2.72798e+06	2.07843e+06	3.11765e+06	265106	N/A	8	Normal	Americares Course Treatment Data (CY15 GIK)			0.6
West Bank		289849		289849	298101	231879	347819	29576.5	N/A	8	Normal	Americares Course Treatment Data (CY15 GIK)			0.9
Latin America		8.37132e+06		8.37132e+06	9.14373e+06	6.69706e+06	1.00456e+07	854217	N/A	8	Normal	Americares Course Treatment Data (CY15 GIK)			1
Sub-Saharan Africa		2.40479e+06		2.40479e+06	2.45799e+06	1.92383e+06	2.88575e+06	245387	N/A	8	Normal	Americares Course Treatment Data (CY15 GIK)
South Asia/East Asia/Pacific		2.27816e+06		2.27816e+06	2.00315e+06	1.82253e+06	2.73379e+06	232465	N/A	8	Normal	Americares Course Treatment Data (CY15 GIK)
Europe & Central Asia		690664		690664	710681	552531	828797	70475.9	N/A	8	Normal	Americares Course Treatment Data (CY15 GIK)
Middle East & North Africa		374392		374392	388812	299514	449271	38203.3	N/A	8	Normal	Americares Course Treatment Data (CY15 GIK)
Chronic Course Treatments Donated
El Salvador		83279.8		83279.8	86172.1	66623.9	99935.8	8497.94	N/A	8	Normal	Americares Course Treatment Data (CY15 GIK)			0.7
Ghana		13859		13859	10935.3	11087.2	16630.8	1414.19	N/A	8	Normal	Americares Course Treatment Data (CY15 GIK)			0.8
India		11895.7		11895.7	11349.9	9516.59	14274.9	1213.85	N/A	8	Normal	Americares Course Treatment Data (CY15 GIK)			0.9
Nicaragua		123422		123422	127345	98737.2	148106	12594	N/A	8	Normal	Americares Course Treatment Data (CY15 GIK)			1
Peru		97297.3		97297.3	108984	77837.9	116757	9928.3	N/A	8	Normal	Americares Course Treatment Data (CY15 GIK)
Philippines		199912		199912	194140	159929	239894	20399.2	N/A	8	Normal	Americares Course Treatment Data (CY15 GIK)			0.6
Romania		18674.5		18674.5	16959.4	14939.6	22409.3	1905.56	N/A	8	Normal	Americares Course Treatment Data (CY15 GIK)			0.7
Tanzania		19785.8		19785.8	18103.7	15828.7	23743	2018.96	N/A	8	Normal	Americares Course Treatment Data (CY15 GIK)			0.8
US		1.45978e+06		1.45978e+06	1.58121e+06	1.16782e+06	1.75173e+06	148957	N/A	8	Normal	Americares Course Treatment Data (CY15 GIK)			0.6
West Bank		39433.4		39433.4	32327.6	31546.7	47320.1	4023.82	N/A	8	Normal	Americares Course Treatment Data (CY15 GIK)			0.9
Latin America		1.72511e+06		1.72511e+06	1.73874e+06	1.38009e+06	2.07014e+06	176032	N/A	8	Normal	Americares Course Treatment Data (CY15 GIK)			1
Sub-Saharan Africa		264775		264775	283923	211820	317730	27017.8	N/A	8	Normal	Americares Course Treatment Data (CY15 GIK)
South Asia/East Asia/Pacific		629746		629746	565788	503797	755695	64259.8	N/A	8	Normal	Americares Course Treatment Data (CY15 GIK)
Europe & Central Asia		357748		357748	377823	286199	429298	36504.9	N/A	8	Normal	Americares Course Treatment Data (CY15 GIK)
Middle East & North Africa		88977.3		88977.3	85694.9	71181.9	106773	9079.32	N/A	8	Normal	Americares Course Treatment Data (CY15 GIK)
Acute Course Treatments Donated
El Salvador		1.7741e+06		1.7741e+06	1.79835e+06	1.41928e+06	2.12892e+06	181031	N/A	8	Normal	Americares Course Treatment Data (CY15 GIK)			0.7
Ghana		42190.1		42190.1	44407.3	33752.1	50628.1	4305.11	N/A	8	Normal	Americares Course Treatment Data (CY15 GIK)			0.8
India		25844.1		25844.1	24197.8	20675.3	31012.9	2637.15	N/A	8	Normal	Americares Course Treatment Data (CY15 GIK)			0.9
Nicaragua		534132		534132	613031	427305	640958	54503.2	N/A	8	Normal	Americares Course Treatment Data (CY15 GIK)			1
Peru		110867		110867	131196	88693.9	133041	11313	N/A	8	Normal	Americares Course Treatment Data (CY15 GIK)
Philippines		702467		702467	621400	561973	842960	71680.3	N/A	8	Normal	Americares Course Treatment Data (CY15 GIK)			0.6
Romania		18697		18697	22212.8	14957.6	22436.4	1907.85	N/A	8	Normal	Americares Course Treatment Data (CY15 GIK)			0.7
Tanzania		73787.7		73787.7	60567.2	59030.2	88545.2	7529.36	N/A	8	Normal	Americares Course Treatment Data (CY15 GIK)			0.8
US		1.13827e+06		1.13827e+06	982675	910613	1.36592e+06	116150	N/A	8	Normal	Americares Course Treatment Data (CY15 GIK)			0.6
West Bank		250416		250416	224892	200333	300499	25552.6	N/A	8	Normal	Americares Course Treatment Data (CY15 GIK)			0.9
Latin America		6.64621e+06		6.64621e+06	6.45753e+06	5.31697e+06	7.97545e+06	678185	N/A	8	Normal	Americares Course Treatment Data (CY15 GIK)			1
Sub-Saharan Africa		2.14002e+06		2.14002e+06	2.08418e+06	1.71201e+06	2.56802e+06	218369	N/A	8	Normal	Americares Course Treatment Data (CY15 GIK)
South Asia/East Asia/Pacific		1.55776e+06		1.55776e+06	1.70631e+06	1.2462e+06	1.86931e+06	158955	N/A	8	Normal	Americares Course Treatment Data (CY15 GIK)
Europe & Central Asia		318751		318751	286395	255001	382501	32525.6	N/A	8	Normal	Americares Course Treatment Data (CY15 GIK)
Middle East & North Africa		285415		285415	305900	228332	342498	29124	N/A	8	Normal	Americares Course Treatment Data (CY15 GIK)
Facility Level Data Parameters
Cross-Country Average CTX per visit		2.67637		2.67637	2.77809	2.14109	3.21164	0.273099	4.32288	10052	Normal	Stata Calculation of All-Country Data
Cross-Country Average medication prescriptions per visit		2.63298		2.63298	2.99659	2.10638	3.15958	0.268671	1.86075	10057	Normal	Stata Calculation of All-Country Data
Unique number of Sample Patients - Total		3205		3205	3665.8	2564	3846	327.041	N/A	8	Normal	Stata Calculation of All-Country Data
Unique number of Sample Patients - Chronic		1200		1200	986.034	960	1440	122.449	N/A	8	Normal	Stata Calculation of All-Country Data
Unique number of Sample Patients - Acute		2471		2471	2081.52	1976.8	2965.2	252.143	N/A	8	Normal	Stata Calculation of All-Country Data
US															0.4
Destroy Rate															0.5
Bread of Healing		0.28		0.28	0.21288	0.224	0.336	0.0285714	N/A	8	Normal	Clinic Profiles Data (Low/Hi Estimates = +/- Sensitivity Value)			0.6					0.008
Good Samaritan		0.4		0.4	0.44423	0.32	0.48	0.0408163	N/A	8	Normal	Clinic Profiles Data (Low/Hi Estimates = +/- Sensitivity Value)			0.7
Hope		0.28		0.28	0.311205	0.224	0.336	0.0285714	N/A	8	Normal	Clinic Profiles Data (Low/Hi Estimates = +/- Sensitivity Value)			0.8
KCC		0.35		0.35	0.336122	0.28	0.42	0.0357143	N/A	8	Normal	Clinic Profiles Data (Low/Hi Estimates = +/- Sensitivity Value)			0.9
Killeen		0.25		0.25	0.249824	0.2	0.3	0.0255102	N/A	8	Normal	Clinic Profiles Data (Low/Hi Estimates = +/- Sensitivity Value)			1
Northshore		0.125		0.125	0.126901	0.1	0.15	0.0127551	N/A	8	Normal	Clinic Profiles Data (Low/Hi Estimates = +/- Sensitivity Value)
AFC		0		0	0	0	0	0	N/A	8	Normal	Clinic Profiles Data (Low/Hi Estimates = +/- Sensitivity Value)
TIIHP		0.25		0.25	0.297051	0.2	0.3	0.0255102	N/A	8	Normal	Clinic Profiles Data (Low/Hi Estimates = +/- Sensitivity Value)
Average US Destroy Rate		0.241875		0.241875	0.219085	0.1935	0.29025	0.0246811	N/A	8	Normal	Average of Destroy Rates across 8 sites
Total Course Treatment Prescribed
Bread of Healing		3081		3081	3418.51	2464.8	3697.2	314.388	N/A	8	Normal	Clinic Profiles Data (Low/Hi Estimates = +/- Sensitivity Value)
Good Samaritan		414.5		414.5	424.714	331.6	497.4	42.2959	N/A	8	Normal	Clinic Profiles Data (Low/Hi Estimates = +/- Sensitivity Value)
Hope		2363		2363	2046.67	1890.4	2835.6	241.122	N/A	8	Normal	Clinic Profiles Data (Low/Hi Estimates = +/- Sensitivity Value)
KCC		221		221	221.402	176.8	265.2	22.551	N/A	8	Normal	Clinic Profiles Data (Low/Hi Estimates = +/- Sensitivity Value)
Killeen		168		168	179.29	134.4	201.6	17.1429	N/A	8	Normal	Clinic Profiles Data (Low/Hi Estimates = +/- Sensitivity Value)
Northshore		480		480	482.672	384	576	48.9796	N/A	8	Normal	Clinic Profiles Data (Low/Hi Estimates = +/- Sensitivity Value)
AFC		287.5		287.5	271.684	230	345	29.3367	N/A	8	Normal	Clinic Profiles Data (Low/Hi Estimates = +/- Sensitivity Value)
TIIHP		578		578	674.905	462.4	693.6	58.9796	N/A	8	Normal	Clinic Profiles Data (Low/Hi Estimates = +/- Sensitivity Value)
Total CTX Prescribed		7593		7593	7550.86	6074.4	9111.6	774.796	N/A	8	Normal	Clinic Profiles Data (Low/Hi Estimates = +/- Sensitivity Value)
Total Chronic Course Treatment Prescribed
Bread of Healing		2952		2952	3375.85	2361.6	3542.4	301.224	N/A	8	Normal	Clinic Profiles Data (Low/Hi Estimates = +/- Sensitivity Value)
Good Samaritan		371.5		371.5	382.545	297.2	445.8	37.9082	N/A	8	Normal	Clinic Profiles Data (Low/Hi Estimates = +/- Sensitivity Value)
Hope		1618		1618	1587.5	1294.4	1941.6	165.102	N/A	8	Normal	Clinic Profiles Data (Low/Hi Estimates = +/- Sensitivity Value)
KCC		134		134	129.564	107.2	160.8	13.6735	N/A	8	Normal	Clinic Profiles Data (Low/Hi Estimates = +/- Sensitivity Value)
Killeen		0		0	0	0	0	0	N/A	8	Normal	Clinic Profiles Data (Low/Hi Estimates = +/- Sensitivity Value)
Northshore		158		158	154.333	126.4	189.6	16.1224	N/A	8	Normal	Clinic Profiles Data (Low/Hi Estimates = +/- Sensitivity Value)
AFC		216.5		216.5	221.128	173.2	259.8	22.0918	N/A	8	Normal	Clinic Profiles Data (Low/Hi Estimates = +/- Sensitivity Value)
TIIHP		470		470	511.33	376	564	47.9592	N/A	8	Normal	Clinic Profiles Data (Low/Hi Estimates = +/- Sensitivity Value)
Total Chronic CTX Prescribed		5920		5920	6863.45	4736	7104	604.082	N/A	8	Normal	Clinic Profiles Data (Low/Hi Estimates = +/- Sensitivity Value)
Total Acute Course Treatment Prescribed
Bread of Healing		129		129	148.413	103.2	154.8	13.1633	N/A	8	Normal	Clinic Profiles Data (Low/Hi Estimates = +/- Sensitivity Value)
Good Samaritan		43		43	44.3132	34.4	51.6	4.38776	N/A	8	Normal	Clinic Profiles Data (Low/Hi Estimates = +/- Sensitivity Value)
Hope		745		745	724.661	596	894	76.0204	N/A	8	Normal	Clinic Profiles Data (Low/Hi Estimates = +/- Sensitivity Value)
KCC		87		87	84.3806	69.6	104.4	8.87755	N/A	8	Normal	Clinic Profiles Data (Low/Hi Estimates = +/- Sensitivity Value)
Killeen		168		168	187.138	134.4	201.6	17.1429	N/A	8	Normal	Clinic Profiles Data (Low/Hi Estimates = +/- Sensitivity Value)
Northshore		322		322	311.353	257.6	386.4	32.8571	N/A	8	Normal	Clinic Profiles Data (Low/Hi Estimates = +/- Sensitivity Value)
AFC		71		71	78.1444	56.8	85.2	7.2449	N/A	8	Normal	Clinic Profiles Data (Low/Hi Estimates = +/- Sensitivity Value)
TIIHP		108		108	108.926	86.4	129.6	11.0204	N/A	8	Normal	Clinic Profiles Data (Low/Hi Estimates = +/- Sensitivity Value)
Total Acute CTX Prescribed		1673		1673	1821.1	1338.4	2007.6	170.714	N/A	8	Normal	Clinic Profiles Data (Low/Hi Estimates = +/- Sensitivity Value)
CTX Prescribed per Visit
Bread of Healing		4.67527		4.67527	4.81532	4.26565	5.08488	0.208989	3.45938	274	Normal	Stata Calculation of US Data
Good Samaritan		4.18687		4.18687	3.57264	3.31727	5.05647	0.443672	4.41449	99	Normal	Stata Calculation of US Data
Hope		16.8786		16.8786	21.4798	9.44645	24.3107	3.7919	16.8786	19.8133	140	Stata Calculation of US Data
KCC		1.00455		1.00455	0.960826	0.856469	1.15262	0.0755491	1.12057	220	Normal	Stata Calculation of US Data
Killeen		1.51351		1.51351	1.55817	1.35513	1.6719	0.0808076	0.851361	111	Normal	Stata Calculation of US Data
Northshore		1.16505		1.16505	1.19602	0.964842	1.36525	0.102146	2.07334	412	Normal	Stata Calculation of US Data
AFC		1.04927		1.04927	0.981697	0.864385	1.23415	0.094329	1.56142	274	Normal	Stata Calculation of US Data
TIIHP		3.10753		3.10753	3.12787	2.74275	3.4723	0.186109	2.53819	186	Normal	Stata Calculation of US Data
Mean CTX Prescribed per Visit		3.61399		3.61399	3.71008	3.31885	3.90914	0.150584	6.90226	2101	Normal	Stata Calculation of US Data
Chronic CTX Prescribed per Visit
Bread of Healing		48		48	47.9802	47.7171	48.2829	0.144315	3.4485	571	Normal	Stata Calculation of US Data
Good Samaritan		4.82468		4.82468	4.34939	3.76707	5.88228	0.539595	4.73492	77	Normal	Stata Calculation of US Data
Hope		17.3978		17.3978	16.9129	13.6084	21.1873	1.93339	18.6449	93	Normal	Stata Calculation of US Data
KCC		0.957143		0.957143	1.13446	0.764627	1.14966	0.0982223	1.16218	140	Normal	Stata Calculation of US Data
Killeen		0		0	0	0	0	0	0	0	Normal	Stata Calculation of US Data
Northshore		3.7619		3.7619	4.02856	2.34209	5.18172	0.724396	4.69462	42	Normal	Stata Calculation of US Data
AFC		1.30422		1.30422	1.20439	1.04805	1.56039	0.1307	1.68395	166	Normal	Stata Calculation of US Data
TIIHP		3.91667		3.91667	4.08277	3.41832	4.41501	0.254259	2.78527	120	Normal	Stata Calculation of US Data
Mean Chronic CTX Prescribed per Visit		4.89661		4.89661	4.61785	4.49274	5.30047	0.206053	7.16461	1209	Normal	Stata Calculation of US Data
Acute CTX Prescribed per Visit
Bread of Healing		1.46591		1.46591	1.48237	1.30768	1.62414	0.0807308	0.757322	88	Normal	Stata Calculation of US Data
Good Samaritan		1.95455		1.95455	1.83656	1.21963	2.68947	0.374959	1.75871	22	Normal	Stata Calculation of US Data
Hope		15.8511		15.8511	15.87	9.52672	22.1754	3.22671	22.1212	47	Normal	Stata Calculation of US Data
KCC		1.0875		1.0875	1.21639	0.858348	1.31665	0.116914	1.04571	80	Normal	Stata Calculation of US Data
Killeen		1.51351		1.51351	1.57891	1.35513	1.6719	0.0808076	0.851361	111	Normal	Stata Calculation of US Data
Northshore		1.80899		1.80899	1.89191	1.63597	1.98201	0.0882743	1.17773	178	Normal	Stata Calculation of US Data
AFC		0.657407		0.657407	0.644723	0.419455	0.89536	0.121404	1.26167	108	Normal	Stata Calculation of US Data
TIIHP		1.6875		1.6875	1.68057	1.48805	1.88695	0.101758	0.814063	64	Normal	Stata Calculation of US Data
Mean Acute CTX Prescribed per Visit		2.39685		2.39685	2.17269	1.89041	2.90329	0.258387	6.82651	698	Normal	Stata Calculation of US Data
Unique Patient Count in Sample
Bread of Healing		103		103	97.9639	82.4	123.6	10.5102	N/A	N/A	Normal	Counts from US Data; Low/Hi Estimates = +/- Sensitivity Value
Good Samaritan		51		51	54.9165	40.8	61.2	5.20408	N/A	N/A	Normal	Counts from US Data; Low/Hi Estimates = +/- Sensitivity Value
Hope		51		51	45.2754	40.8	61.2	5.20408	N/A	N/A	Normal	Counts from US Data; Low/Hi Estimates = +/- Sensitivity Value
KCC		80		80	92.3561	64	96	8.16327	N/A	N/A	Normal	Counts from US Data; Low/Hi Estimates = +/- Sensitivity Value
Killeen		78		78	90.4483	62.4	93.6	7.95918	N/A	N/A	Normal	Counts from US Data; Low/Hi Estimates = +/- Sensitivity Value
Northshore		101		101	106.627	80.8	121.2	10.3061	N/A	N/A	Normal	Counts from US Data; Low/Hi Estimates = +/- Sensitivity Value
AFC		100		100	112.881	80	120	10.2041	N/A	N/A	Normal	Counts from US Data; Low/Hi Estimates = +/- Sensitivity Value
TIIHP		74		74	87.5302	59.2	88.8	7.55102	N/A	N/A	Normal	Counts from US Data; Low/Hi Estimates = +/- Sensitivity Value
Total Unique Patient Count in Sample		638		638	661.644	510.4	765.6	65.102	N/A	N/A	Normal	Counts from US Data; Low/Hi Estimates = +/- Sensitivity Value
Unique Chronic Patient Count in Sample
Bread of Healing		91		91	89.1471	72.8	109.2	9.28571	N/A	N/A	Normal	Counts from US Data; Low/Hi Estimates = +/- Sensitivity Value
Good Samaritan		40		40	41.9343	32	48	4.08163	N/A	N/A	Normal	Counts from US Data; Low/Hi Estimates = +/- Sensitivity Value
Hope		41		41	36.5423	32.8	49.2	4.18367	N/A	N/A	Normal	Counts from US Data; Low/Hi Estimates = +/- Sensitivity Value
KCC		49		49	36.8256	39.2	58.8	5	N/A	N/A	Normal	Counts from US Data; Low/Hi Estimates = +/- Sensitivity Value
Killeen		0		0	0	0	0	0	N/A	N/A	Normal	Counts from US Data; Low/Hi Estimates = +/- Sensitivity Value
Northshore		18		18	17.4958	14.4	21.6	1.83673	N/A	N/A	Normal	Counts from US Data; Low/Hi Estimates = +/- Sensitivity Value
AFC		58		58	65.9987	46.4	69.6	5.91837	N/A	N/A	Normal	Counts from US Data; Low/Hi Estimates = +/- Sensitivity Value
TIIHP		51		51	56.2236	40.8	61.2	5.20408	N/A	N/A	Normal	Counts from US Data; Low/Hi Estimates = +/- Sensitivity Value
Total Unique Chronic Patient Count		348		348	375.529	278.4	417.6	35.5102	N/A	N/A	Normal	Counts from US Data; Low/Hi Estimates = +/- Sensitivity Value
Unique Acute Patient Count in Sample
Bread of Healing		48		48	41.0631	38.4	57.6	4.89796	N/A	N/A	Normal	Counts from US Data; Low/Hi Estimates = +/- Sensitivity Value
Good Samaritan		18		18	18.2887	14.4	21.6	1.83673	N/A	N/A	Normal	Counts from US Data; Low/Hi Estimates = +/- Sensitivity Value
Hope		27		27	31.5435	21.6	32.4	2.7551	N/A	N/A	Normal	Counts from US Data; Low/Hi Estimates = +/- Sensitivity Value
KCC		51		51	50.3643	40.8	61.2	5.20408	N/A	N/A	Normal	Counts from US Data; Low/Hi Estimates = +/- Sensitivity Value
Killeen		78		78	82.6128	62.4	93.6	7.95918	N/A	N/A	Normal	Counts from US Data; Low/Hi Estimates = +/- Sensitivity Value
Northshore		95		95	101.847	76	114	9.69388	N/A	N/A	Normal	Counts from US Data; Low/Hi Estimates = +/- Sensitivity Value
AFC		58		58	50.2478	46.4	69.6	5.91837	N/A	N/A	Normal	Counts from US Data; Low/Hi Estimates = +/- Sensitivity Value
TIIHP		44		44	36.0431	35.2	52.8	4.4898	N/A	N/A	Normal	Counts from US Data; Low/Hi Estimates = +/- Sensitivity Value
Total Unique Acute Patient Count		419		419	396.288	335.2	502.8	42.7551	N/A	N/A	Normal	Counts from US Data; Low/Hi Estimates = +/- Sensitivity Value
Number of Visits in Sample
Bread of Healing		659		659	613.262	527.2	790.8	67.2449	N/A	N/A	Normal	Counts from US Data; Low/Hi Estimates = +/- Sensitivity Value
Good Samaritan		99		99	92.2965	79.2	118.8	10.102	N/A	N/A	Normal	Counts from US Data; Low/Hi Estimates = +/- Sensitivity Value
Hope		140		140	142.363	112	168	14.2857	N/A	N/A	Normal	Counts from US Data; Low/Hi Estimates = +/- Sensitivity Value
KCC		220		220	234.461	176	264	22.449	N/A	N/A	Normal	Counts from US Data; Low/Hi Estimates = +/- Sensitivity Value
Killeen		111		111	110.843	88.8	133.2	11.3265	N/A	N/A	Normal	Counts from US Data; Low/Hi Estimates = +/- Sensitivity Value
Northshore		413		413	315.609	330.4	495.6	42.1429	N/A	N/A	Normal	Counts from US Data; Low/Hi Estimates = +/- Sensitivity Value
AFC		274		274	287.217	219.2	328.8	27.9592	N/A	N/A	Normal	Counts from US Data; Low/Hi Estimates = +/- Sensitivity Value
TIIHP		186		186	174.952	148.8	223.2	18.9796	N/A	N/A	Normal	Counts from US Data; Low/Hi Estimates = +/- Sensitivity Value
Total Number of Visits in Sample		2102		2102	2212.21	1681.6	2522.4	214.49	N/A	N/A	Normal	Counts from US Data; Low/Hi Estimates = +/- Sensitivity Value
Number of Chronic Care Visits in Sample
Bread of Healing		571		571	628.292	456.8	685.2	58.2653	N/A	N/A	Normal	Counts from US Data; Low/Hi Estimates = +/- Sensitivity Value
Good Samaritan		77		77	80.6254	61.6	92.4	7.85714	N/A	N/A	Normal	Counts from US Data; Low/Hi Estimates = +/- Sensitivity Value
Hope		93		93	89.2745	74.4	111.6	9.4898	N/A	N/A	Normal	Counts from US Data; Low/Hi Estimates = +/- Sensitivity Value
KCC		140		140	128.751	112	168	14.2857	N/A	N/A	Normal	Counts from US Data; Low/Hi Estimates = +/- Sensitivity Value
Killeen		0		0	0	0	0	0	N/A	N/A	Normal	Counts from US Data; Low/Hi Estimates = +/- Sensitivity Value
Northshore		42		42	32.4299	33.6	50.4	4.28571	N/A	N/A	Normal	Counts from US Data; Low/Hi Estimates = +/- Sensitivity Value
AFC		166		166	178.429	132.8	199.2	16.9388	N/A	N/A	Normal	Counts from US Data; Low/Hi Estimates = +/- Sensitivity Value
TIIHP		120		120	109.129	96	144	12.2449	N/A	N/A	Normal	Counts from US Data; Low/Hi Estimates = +/- Sensitivity Value
Total Number of Chronic Visits		1209		1209	1334.12	967.2	1450.8	123.367	N/A	N/A	Normal	Counts from US Data; Low/Hi Estimates = +/- Sensitivity Value
Number of Acute Care Visits in Sample
Bread of Healing		88		88	79.9968	70.4	105.6	8.97959	N/A	N/A	Normal	Counts from US Data; Low/Hi Estimates = +/- Sensitivity Value
Good Samaritan		22		22	18.3495	17.6	26.4	2.2449	N/A	N/A	Normal	Counts from US Data; Low/Hi Estimates = +/- Sensitivity Value
Hope		47		47	48.0686	37.6	56.4	4.79592	N/A	N/A	Normal	Counts from US Data; Low/Hi Estimates = +/- Sensitivity Value
KCC		80		80	78.9071	64	96	8.16327	N/A	N/A	Normal	Counts from US Data; Low/Hi Estimates = +/- Sensitivity Value
Killeen		111		111	106.891	88.8	133.2	11.3265	N/A	N/A	Normal	Counts from US Data; Low/Hi Estimates = +/- Sensitivity Value
Northshore		179		179	165.105	143.2	214.8	18.2653	N/A	N/A	Normal	Counts from US Data; Low/Hi Estimates = +/- Sensitivity Value
AFC		108		108	100.926	86.4	129.6	11.0204	N/A	N/A	Normal	Counts from US Data; Low/Hi Estimates = +/- Sensitivity Value
TIIHP		64		64	57.3783	51.2	76.8	6.53061	N/A	N/A	Normal	Counts from US Data; Low/Hi Estimates = +/- Sensitivity Value
Total Number of Acute Visits		699		699	697.97	559.2	838.8	71.3265	N/A	N/A	Normal	Counts from US Data; Low/Hi Estimates = +/- Sensitivity Value
El Salvador															0.4
Destroy Rate															0.5
Fundesa		0.014		0.014	0.0127176	0.0112	0.0168	0.00142857	N/A	N/A	Normal	Clinic Profiles Data (Low/Hi Estimates = +/- Sensitivity Value)			0.6
HNNBB		0.117		0.117	0.091086	0.0936	0.1404	0.0119388	N/A	N/A	Normal	Clinic Profiles Data (Low/Hi Estimates = +/- Sensitivity Value)			0.7
ODM San Vicente Paul		0.485		0.485	0.476455	0.388	0.582	0.0494898	N/A	N/A	Normal	Clinic Profiles Data (Low/Hi Estimates = +/- Sensitivity Value)			0.8
San Rafael		0.01		0.01	0.00842114	0.008	0.012	0.00102041	N/A	N/A	Normal	Clinic Profiles Data (Low/Hi Estimates = +/- Sensitivity Value)			0.9
Average ES Destroy Rate		0.1565		0.1565	0.139622	0.1252	0.1878	0.0159694	N/A	N/A	Normal	Average of Destroy Rates across 8 sites
Total Course Treatment Prescribed
Fundesa		427		427	385.579	341.6	512.4	43.5714	N/A	N/A	Normal	Clinic Profiles Data (Low/Hi Estimates = +/- Sensitivity Value)
HNNBB		886		886	844.022	708.8	1063.2	90.4082	N/A	N/A	Normal	Clinic Profiles Data (Low/Hi Estimates = +/- Sensitivity Value)
ODM San Vicente Paul		1220		1220	1207.26	976	1464	124.49	N/A	N/A	Normal	Clinic Profiles Data (Low/Hi Estimates = +/- Sensitivity Value)
San Rafael		913		913	933.982	730.4	1095.6	93.1633	N/A	N/A	Normal	Clinic Profiles Data (Low/Hi Estimates = +/- Sensitivity Value)
Total CTX Prescribed		3446		3446	3448.23	2756.8	4135.2	351.633	N/A	N/A	Normal	Clinic Profiles Data (Low/Hi Estimates = +/- Sensitivity Value)
Total Chronic Course Treatment Prescribed
Fundesa		175		175	165.943	140	210	17.8571	N/A	N/A	Normal	Clinic Profiles Data (Low/Hi Estimates = +/- Sensitivity Value)
HNNBB		407		407	392.623	325.6	488.4	41.5306	N/A	N/A	Normal	Clinic Profiles Data (Low/Hi Estimates = +/- Sensitivity Value)
ODM San Vicente Paul		494		494	548.276	395.2	592.8	50.4082	N/A	N/A	Normal	Clinic Profiles Data (Low/Hi Estimates = +/- Sensitivity Value)
San Rafael		536		536	462.257	428.8	643.2	54.6939	N/A	N/A	Normal	Clinic Profiles Data (Low/Hi Estimates = +/- Sensitivity Value)
Total Chronic CTX Prescribed		1612		1612	1425.1	1289.6	1934.4	164.49	N/A	N/A	Normal	Clinic Profiles Data (Low/Hi Estimates = +/- Sensitivity Value)
Total Acute Course Treatment Prescribed
Fundesa		252		252	240.333	201.6	302.4	25.7143	N/A	N/A	Normal	Clinic Profiles Data (Low/Hi Estimates = +/- Sensitivity Value)
HNNBB		479		479	495.639	383.2	574.8	48.8776	N/A	N/A	Normal	Clinic Profiles Data (Low/Hi Estimates = +/- Sensitivity Value)
ODM San Vicente Paul		726		726	624.975	580.8	871.2	74.0816	N/A	N/A	Normal	Clinic Profiles Data (Low/Hi Estimates = +/- Sensitivity Value)
San Rafael		375		375	373.77	300	450	38.2653	N/A	N/A	Normal	Clinic Profiles Data (Low/Hi Estimates = +/- Sensitivity Value)
Total Acute CTX Prescribed		1832		1832	2006.39	1465.6	2198.4	186.939	N/A	N/A	Normal	Clinic Profiles Data (Low/Hi Estimates = +/- Sensitivity Value)
CTX Prescribed per Visit
Fundesa		1.66797		1.66797	1.76716	1.48278	1.85316	0.0944847	1.51175	256	Normal	Stata Calculation of El Salvador Data
HNNBB		2.36267		2.36267	2.41531	2.12543	2.5999	0.121038	2.34388	375	Normal	Stata Calculation of El Salvador Data
ODM San Vicente Paul		2.35977		2.35977	2.38209	2.25358	2.46596	0.0541794	1.23191	517	140	Stata Calculation of El Salvador Data
San Rafael		3.69636		3.69636	3.80211	3.36162	4.03109	0.170783	2.68406	247	Normal	Stata Calculation of El Salvador Data
Mean CTX Prescribed per Visit		2.47025		2.47025	2.38599	2.38348	2.55702	0.0442683	2.02911	2101	Normal	Stata Calculation of El Salvador Data
Chronic CTX Prescribed per Visit
Fundesa		2.01149		2.01149	1.99954	1.65683	2.36616	0.180952	1.68781	87	Normal	Stata Calculation of El Salvador Data
HNNBB		2.51515		2.51515	2.69704	1.89283	3.13747	0.31751	2.57946	66	Normal	Stata Calculation of El Salvador Data
ODM San Vicente Paul		2.6		2.6	2.61057	2.43857	2.76143	0.0823628	1.13529	190	Normal	Stata Calculation of El Salvador Data
San Rafael		4.46667		4.46667	4.40546	3.90952	5.02381	0.284259	3.1139	120	Normal	Stata Calculation of El Salvador Data
Mean Chronic CTX Prescribed per Visit		2.96112		2.96112	2.81908	2.75079	3.17145	0.107312	2.30907	463	Normal	Stata Calculation of El Salvador Data
Acute CTX Prescribed per Visit
Fundesa		1.55556		1.55556	1.47411	1.34326	1.76785	0.108315	1.37863	162	Normal	Stata Calculation of El Salvador Data
HNNBB		2.70103		2.70103	3.00121	2.20754	3.19453	0.251783	2.47977	97	Normal	Stata Calculation of El Salvador Data
ODM San Vicente Paul		2.21779		2.21779	2.2381	2.08028	2.35531	0.0701604	1.26678	326	Normal	Stata Calculation of El Salvador Data
San Rafael		2.97619		2.97619	3.09877	2.63441	3.31797	0.174379	1.9574	126	Normal	Stata Calculation of El Salvador Data
Mean Acute CTX Prescribed per Visit		2.26723		2.26723	2.35817	2.14199	2.39247	0.0638997	1.70386	711	Normal	Stata Calculation of El Salvador Data
Unique Patient Count in Sample
Fundesa		100		100	85.6263	80	120	10.2041	N/A	N/A	Normal	Counts from El Salvador Data; Low/Hi Estimates = +/- Sensitivity Value
HNNBB		101		101	105.364	80.8	121.2	10.3061	N/A	N/A	Normal	Counts from El Salvador Data; Low/Hi Estimates = +/- Sensitivity Value
ODM San Vicente Paul		102		102	119.818	81.6	122.4	10.4082	N/A	N/A	Normal	Counts from El Salvador Data; Low/Hi Estimates = +/- Sensitivity Value
San Rafael		75		75	76.7624	60	90	7.65306	N/A	N/A	Normal	Counts from El Salvador Data; Low/Hi Estimates = +/- Sensitivity Value
Total Unique Patient Count in Sample		378		378	415.265	302.4	453.6	38.5714	N/A	N/A	Normal	Counts from El Salvador Data; Low/Hi Estimates = +/- Sensitivity Value
Unique Chronic Patient Count in Sample
Fundesa		37		37	42.6505	29.6	44.4	3.77551	N/A	N/A	Normal	Counts from El Salvador Data; Low/Hi Estimates = +/- Sensitivity Value
HNNBB		37		37	42.0918	29.6	44.4	3.77551	N/A	N/A	Normal	Counts from El Salvador Data; Low/Hi Estimates = +/- Sensitivity Value
ODM San Vicente Paul		38		38	36.9203	30.4	45.6	3.87755	N/A	N/A	Normal	Counts from El Salvador Data; Low/Hi Estimates = +/- Sensitivity Value
San Rafael		27		27	28.6952	21.6	32.4	2.7551	N/A	N/A	Normal	Counts from El Salvador Data; Low/Hi Estimates = +/- Sensitivity Value
Total Unique Chronic Patient Count		139		139	109.675	111.2	166.8	14.1837	N/A	N/A	Normal	Counts from El Salvador Data; Low/Hi Estimates = +/- Sensitivity Value
Unique Acute Patient Count in Sample
Fundesa		82		82	104.302	65.6	98.4	8.36735	N/A	N/A	Normal	Counts from El Salvador Data; Low/Hi Estimates = +/- Sensitivity Value
HNNBB		71		71	66.7576	56.8	85.2	7.2449	N/A	N/A	Normal	Counts from El Salvador Data; Low/Hi Estimates = +/- Sensitivity Value
ODM San Vicente Paul		91		91	79.0086	72.8	109.2	9.28571	N/A	N/A	Normal	Counts from El Salvador Data; Low/Hi Estimates = +/- Sensitivity Value
San Rafael		53		53	57.9216	42.4	63.6	5.40816	N/A	N/A	Normal	Counts from El Salvador Data; Low/Hi Estimates = +/- Sensitivity Value
Total Unique Acute Patient Count		297		297	240.439	237.6	356.4	30.3061	N/A	N/A	Normal	Counts from El Salvador Data; Low/Hi Estimates = +/- Sensitivity Value
Number of Visits in Sample
Fundesa		256		256	239.809	204.8	307.2	26.1224	N/A	N/A	Normal	Counts from El Salvador Data; Low/Hi Estimates = +/- Sensitivity Value
HNNBB		375		375	310.869	300	450	38.2653	N/A	N/A	Normal	Counts from El Salvador Data; Low/Hi Estimates = +/- Sensitivity Value
ODM San Vicente Paul		517		517	553.188	413.6	620.4	52.7551	N/A	N/A	Normal	Counts from El Salvador Data; Low/Hi Estimates = +/- Sensitivity Value
San Rafael		247		247	239.099	197.6	296.4	25.2041	N/A	N/A	Normal	Counts from El Salvador Data; Low/Hi Estimates = +/- Sensitivity Value
Total Number of Visits in Sample		1395		1395	1403.04	1116	1674	142.347	N/A	N/A	Normal	Counts from El Salvador Data; Low/Hi Estimates = +/- Sensitivity Value
Number of Chronic Care Visits in Sample
Fundesa		87		87	92.3891	69.6	104.4	8.87755	N/A	N/A	Normal	Counts from El Salvador Data; Low/Hi Estimates = +/- Sensitivity Value
HNNBB		199		199	175.564	159.2	238.8	20.3061	N/A	N/A	Normal	Counts from El Salvador Data; Low/Hi Estimates = +/- Sensitivity Value
ODM San Vicente Paul		190		190	170.44	152	228	19.3878	N/A	N/A	Normal	Counts from El Salvador Data; Low/Hi Estimates = +/- Sensitivity Value
San Rafael		120		120	125.716	96	144	12.2449	N/A	N/A	Normal	Counts from El Salvador Data; Low/Hi Estimates = +/- Sensitivity Value
Total Number of Chronic Visits		596		596	497.595	476.8	715.2	60.8163	N/A	N/A	Normal	Counts from El Salvador Data; Low/Hi Estimates = +/- Sensitivity Value
Number of Acute Care Visits in Sample
Fundesa		162		162	176.999	129.6	194.4	16.5306	N/A	N/A	Normal	Counts from El Salvador Data; Low/Hi Estimates = +/- Sensitivity Value
HNNBB		176		176	169.318	140.8	211.2	17.9592	N/A	N/A	Normal	Counts from El Salvador Data; Low/Hi Estimates = +/- Sensitivity Value
ODM San Vicente Paul		327		327	337.892	261.6	392.4	33.3673	N/A	N/A	Normal	Counts from El Salvador Data; Low/Hi Estimates = +/- Sensitivity Value
San Rafael		126		126	144.595	100.8	151.2	12.8571	N/A	N/A	Normal	Counts from El Salvador Data; Low/Hi Estimates = +/- Sensitivity Value
Total Number of Acute Visits		791		791	835.976	632.8	949.2	80.7143	N/A	N/A	Normal	Counts from El Salvador Data; Low/Hi Estimates = +/- Sensitivity Value
Ghana															0.4
Destroy Rate															0.5
Komfo Anokye		0		0	0	0	0	0	N/A	N/A	Normal	Clinic Profiles Data (Low/Hi Estimates = +/- Sensitivity Value)			0.6
Kumasi South District		0		0	0	0	0	0	N/A	N/A	Normal	Clinic Profiles Data (Low/Hi Estimates = +/- Sensitivity Value)			0.7
SDA		0		0	0	0	0	0	N/A	N/A	Normal	Clinic Profiles Data (Low/Hi Estimates = +/- Sensitivity Value)			0.8
Average Destroy Rate		0		0	0	0	0	0	N/A	N/A	Normal	Average of Destroy Rates across 8 sites
Total Course Treatment Prescribed
Komfo Anokye		401		401	381.89	320.8	481.2	40.9184	N/A	N/A	Normal	Clinic Profiles Data (Low/Hi Estimates = +/- Sensitivity Value)
Kumasi South District		452		452	448.055	361.6	542.4	46.1224	N/A	N/A	Normal	Clinic Profiles Data (Low/Hi Estimates = +/- Sensitivity Value)
SDA		479		479	543.367	383.2	574.8	48.8776	N/A	N/A	Normal	Clinic Profiles Data (Low/Hi Estimates = +/- Sensitivity Value)
Total CTX Prescribed		1332		1332	1263.24	1065.6	1598.4	135.918	N/A	N/A	Normal	Clinic Profiles Data (Low/Hi Estimates = +/- Sensitivity Value)
Total Chronic Course Treatment Prescribed
Komfo Anokye		259		259	218.956	207.2	310.8	26.4286	N/A	N/A	Normal	Clinic Profiles Data (Low/Hi Estimates = +/- Sensitivity Value)
Kumasi South District		53		53	58.2382	42.4	63.6	5.40816	N/A	N/A	Normal	Clinic Profiles Data (Low/Hi Estimates = +/- Sensitivity Value)
SDA		49		49	43.2755	39.2	58.8	5	N/A	N/A	Normal	Clinic Profiles Data (Low/Hi Estimates = +/- Sensitivity Value)
Total Chronic CTX Prescribed		361		361	356.411	288.8	433.2	36.8367	N/A	N/A	Normal	Clinic Profiles Data (Low/Hi Estimates = +/- Sensitivity Value)
Total Acute Course Treatment Prescribed
Komfo Anokye		127		127	118.681	101.6	152.4	12.9592	N/A	N/A	Normal	Clinic Profiles Data (Low/Hi Estimates = +/- Sensitivity Value)
Kumasi South District		385		385	353.578	308	462	39.2857	N/A	N/A	Normal	Clinic Profiles Data (Low/Hi Estimates = +/- Sensitivity Value)
SDA		427		427	409.479	341.6	512.4	43.5714	N/A	N/A	Normal	Clinic Profiles Data (Low/Hi Estimates = +/- Sensitivity Value)
Total Acute CTX Prescribed		939		939	993.478	751.2	1126.8	95.8163	N/A	N/A	Normal	Clinic Profiles Data (Low/Hi Estimates = +/- Sensitivity Value)
CTX Prescribed per Visit
Komfo Anokye		2.92701		2.92701	2.81427	2.60536	3.24865	0.164105	1.9208	137	Normal	Stata Calculation of US Data
Kumasi South District		3.32353		3.32353	3.15645	3.0195	3.62756	0.155117	1.80896	136	140	Stata Calculation of US Data
SDA		3.54815		3.54815	3.49363	3.21032	3.88598	0.172363	2.00268	135	Normal	Stata Calculation of US Data
Mean CTX Prescribed per Visit		3.26471		3.26471	3.26986	3.07793	3.45148	0.0952929	1.92482	408	Normal	Stata Calculation of US Data
Chronic CTX Prescribed per Visit
Komfo Anokye		3.12195		3.12195	3.59109	2.64049	3.60341	0.245643	2.22439	82	Normal	Stata Calculation of US Data
Kumasi South District		3.3125		3.3125	2.74961	1.95317	4.67183	0.693534	2.77414	16	Normal	Stata Calculation of US Data
SDA		2.33333		2.33333	2.34345	1.78672	2.87995	0.278887	1.27802	21	Normal	Stata Calculation of US Data
Mean Chronic CTX Prescribed per Visit		3.0084		3.0084	2.86902	2.61664	3.40016	0.199877	2.1804	119	Normal	Stata Calculation of US Data
Acute CTX Prescribed per Visit
Komfo Anokye		4.82468		4.82468	4.48563	2.46809	5.15174	0.16687	1.144	47	Normal	Stata Calculation of US Data
Kumasi South District		17.3978		17.3978	17.5568	3.31897	17.7001	0.154201	1.6608	116	Normal	Stata Calculation of US Data
SDA		0.957143		0.957143	1.09024	3.77876	1.33383	0.192189	2.043	113	Normal	Stata Calculation of US Data
Mean Acute CTX Prescribed per Visit		2.39685		2.39685	2.40635	3.36232	2.61055	0.10903	1.81135	276	Normal	Stata Calculation of US Data
Unique Patient Count in Sample
Komfo Anokye		100		100	104.69	80	120	10.2041	N/A	N/A	Normal	Stata Calculation of US Data
Kumasi South District		100		100	94.5089	80	120	10.2041	N/A	N/A	Normal	Stata Calculation of US Data
SDA		100		100	99.3204	80	120	10.2041	N/A	N/A	Normal	Stata Calculation of US Data
Total Unique Patient Count in Sample		300		300	337.477	240	360	30.6122	N/A	N/A	Normal	Counts from US Data; Low/Hi Estimates = +/- Sensitivity Value
Unique Chronic Patient Count in Sample
Komfo Anokye		60		60	61.8967	48	72	6.12245	N/A	N/A	Normal	Stata Calculation of US Data
Kumasi South District		11		11	11.8552	8.8	13.2	1.12245	N/A	N/A	Normal	Stata Calculation of US Data
SDA		18		18	16.957	14.4	21.6	1.83673	N/A	N/A	Normal	Stata Calculation of US Data
Total Unique Chronic Patient Count		89		89	65.5192	71.2	106.8	9.08163	N/A	N/A	Normal	Counts from US Data; Low/Hi Estimates = +/- Sensitivity Value
Unique Acute Patient Count in Sample
Komfo Anokye		43		43	47.3785	34.4	51.6	4.38776	N/A	N/A	Normal	Stata Calculation of US Data
Kumasi South District		91		91	98.1443	72.8	109.2	9.28571	N/A	N/A	Normal	Stata Calculation of US Data
SDA		91		91	91.1303	72.8	109.2	9.28571	N/A	N/A	Normal	Stata Calculation of US Data
Total Unique Acute Patient Count		225		225	250.996	180	270	22.9592	N/A	N/A	Normal	Counts from US Data; Low/Hi Estimates = +/- Sensitivity Value
Number of Visits in Sample
Komfo Anokye		137		137	129.588	109.6	164.4	13.9796	N/A	N/A	Normal	Stata Calculation of US Data
Kumasi South District		136		136	122.964	108.8	163.2	13.8776	N/A	N/A	Normal	Stata Calculation of US Data
SDA		136		136	131.665	108.8	163.2	13.8776	N/A	N/A	Normal	Stata Calculation of US Data
Total Number of Visits in Sample		409		409	357.036	327.2	490.8	41.7347	N/A	N/A	Normal	Counts from US Data; Low/Hi Estimates = +/- Sensitivity Value
Number of Chronic Care Visits in Sample
Komfo Anokye		83		83	78.5166	66.4	99.6	8.46939	N/A	N/A	Normal	Stata Calculation of US Data
Kumasi South District		16		16	15.6618	12.8	19.2	1.63265	N/A	N/A	Normal	Stata Calculation of US Data
SDA		21		21	23.0305	16.8	25.2	2.14286	N/A	N/A	Normal	Stata Calculation of US Data
Total Number of Chronic Visits		120		120	115.841	96	144	12.2449	N/A	N/A	Normal	Counts from US Data; Low/Hi Estimates = +/- Sensitivity Value
Number of Acute Care Visits in Sample
Komfo Anokye		50		50	46.2095	40	60	5.10204	N/A	N/A	Normal	Counts from US Data; Low/Hi Estimates = +/- Sensitivity Value
Kumasi South District		116		116	121.081	92.8	139.2	11.8367	N/A	N/A	Normal	Counts from US Data; Low/Hi Estimates = +/- Sensitivity Value
SDA		114		114	98.8181	91.2	136.8	11.6327	N/A	N/A	Normal	Counts from US Data; Low/Hi Estimates = +/- Sensitivity Value
Total Number of Acute Visits		280		280	263.671	224	336	28.5714	N/A	N/A	Normal	Counts from US Data; Low/Hi Estimates = +/- Sensitivity Value
India															0.4
Destroy Rate															0.5
BhaktiVendanta		0.03		0.03	0.0337792	0.024	0.036	0.00306122	N/A	N/A	Normal	Clinic Profiles Data (Low/Hi Estimates = +/- Sensitivity Value)			0.6
MESCO		0.05		0.05	0.0446793	0.04	0.06	0.00510204	N/A	N/A	Normal	Clinic Profiles Data (Low/Hi Estimates = +/- Sensitivity Value)			0.7
Sparsh		0.04		0.04	0.0404372	0.032	0.048	0.00408163	N/A	N/A	Normal	Clinic Profiles Data (Low/Hi Estimates = +/- Sensitivity Value)			0.8
Average Destroy Rate		0.04		0.04	0.0339815	0.032	0.048	0.00408163	N/A	N/A	Normal	Average of Destroy Rates across 8 sites
Total Course Treatment Prescribed
BhaktiVendanta		340		340	322.054	272	408	34.6939	N/A	N/A	Normal	Clinic Profiles Data (Low/Hi Estimates = +/- Sensitivity Value)
MESCO		250.391		250.391	228.5	200.313	300.469	25.5501	N/A	N/A	Normal	Clinic Profiles Data (Low/Hi Estimates = +/- Sensitivity Value)
Sparsh		252.5		252.5	222.642	202	303	25.7653	N/A	N/A	Normal	Clinic Profiles Data (Low/Hi Estimates = +/- Sensitivity Value)
Total CTX Prescribed		842.891		842.891	929.768	674.313	1011.47	86.0093	N/A	N/A	Normal	Clinic Profiles Data (Low/Hi Estimates = +/- Sensitivity Value)
Total Chronic Course Treatment Prescribed
BhaktiVendanta		1		1	1.0221	0.8	1.2	0.102041	N/A	N/A	Normal	Clinic Profiles Data (Low/Hi Estimates = +/- Sensitivity Value)
MESCO		8.89967		8.89967	7.54609	7.11973	10.6796	0.908129	N/A	N/A	Normal	Clinic Profiles Data (Low/Hi Estimates = +/- Sensitivity Value)
Sparsh		25		25	25.6658	20	30	2.55102	N/A	N/A	Normal	Clinic Profiles Data (Low/Hi Estimates = +/- Sensitivity Value)
Total Chronic CTX Prescribed		34.8997		34.8997	36.1554	27.9197	41.8796	3.56119	N/A	N/A	Normal	Clinic Profiles Data (Low/Hi Estimates = +/- Sensitivity Value)
Total Acute Course Treatment Prescribed
BhaktiVendanta		339		339	337.916	271.2	406.8	34.5918	N/A	N/A	Normal	Clinic Profiles Data (Low/Hi Estimates = +/- Sensitivity Value)
MESCO		241.491		241.491	267.86	193.193	289.79	24.642	N/A	N/A	Normal	Clinic Profiles Data (Low/Hi Estimates = +/- Sensitivity Value)
Sparsh		227.5		227.5	266.453	182	273	23.2143	N/A	N/A	Normal	Clinic Profiles Data (Low/Hi Estimates = +/- Sensitivity Value)
Total Acute CTX Prescribed		807.991		807.991	932.084	646.393	969.59	82.4481	N/A	N/A	Normal	Clinic Profiles Data (Low/Hi Estimates = +/- Sensitivity Value)
CTX Prescribed per Visit
BhaktiVendanta		3.20755		3.20755	3.20349	3.06178	3.35332	0.0743731	0.765718	106	Normal	Stata Calculation of US Data
MESCO		0.632301		0.632301	0.620595	0.615823	0.648779	0.00840712	0.1673	396	140	Stata Calculation of US Data
Sparsh		1.74138		1.74138	1.7105	1.59245	1.89031	0.0759839	0.914967	145	Normal	Stata Calculation of US Data
Mean CTX Prescribed per Visit		1.30277		1.30277	1.36627	1.2179	1.38764	0.0433009	1.10141	647	Normal	Stata Calculation of US Data
Chronic CTX Prescribed per Visit
BhaktiVendanta		0.25		0.25	0.25	0.25	0.25	0	0	4	Normal	Stata Calculation of US Data
MESCO		0.423794		0.423794	0.37675	0.297786	0.549802	0.0642898	0.294613	21	Normal	Stata Calculation of US Data
Sparsh		1.47059		1.47059	1.68055	1.18598	1.7552	0.145209	0.598712	17	Normal	Stata Calculation of US Data
Mean Chronic CTX Prescribed per Visit		0.830944		0.830944	0.671368	0.623671	1.03822	0.105752	0.68535	42	Normal	Stata Calculation of US Data
Acute CTX Prescribed per Visit
BhaktiVendanta		3.32353		3.32353	3.33684	3.22658	3.42047	0.0494618	0.49954	102	Normal	Stata Calculation of US Data
MESCO		0.643977		0.643977	0.646499	0.628849	0.659106	0.00771862	0.14947	375	Normal	Stata Calculation of US Data
Sparsh		1.89583		1.89583	2.16505	1.74333	2.04833	0.077806	0.852322	120	Normal	Stata Calculation of US Data
Mean Acute CTX Prescribed per Visit		1.35342		1.35342	1.36422	1.26404	1.4428	0.0456027	1.11424	597	Normal	Stata Calculation of US Data
Unique Patient Count in Sample
BhaktiVendanta		100		100	108.441	80	120	10.2041	N/A	N/A	Normal	Stata Calculation of US Data
MESCO		84		84	92.8983	67.2	100.8	8.57143	N/A	N/A	Normal	Stata Calculation of US Data
Sparsh		100		100	102.65	80	120	10.2041	N/A	N/A	Normal	Stata Calculation of US Data
Total Unique Patient Count in Sample		284		284	284.663	227.2	340.8	28.9796	N/A	N/A	Normal	Counts from US Data; Low/Hi Estimates = +/- Sensitivity Value
Unique Chronic Patient Count in Sample
BhaktiVendanta		4		4	3.87943	3.2	4.8	0.408163	N/A	N/A	Normal	Stata Calculation of US Data
MESCO		16		16	17.4536	12.8	19.2	1.63265	N/A	N/A	Normal	Stata Calculation of US Data
Sparsh		14		14	15.5696	11.2	16.8	1.42857	N/A	N/A	Normal	Stata Calculation of US Data
Total Unique Chronic Patient Count		34		34	41.9457	27.2	40.8	3.46939	N/A	N/A	Normal	Counts from US Data; Low/Hi Estimates = +/- Sensitivity Value
Unique Acute Patient Count in Sample
BhaktiVendanta		100		100	91.05	80	120	10.2041	N/A	N/A	Normal	Stata Calculation of US Data
MESCO		84		84	85.9265	67.2	100.8	8.57143	N/A	N/A	Normal	Stata Calculation of US Data
Sparsh		84		84	77.155	67.2	100.8	8.57143	N/A	N/A	Normal	Stata Calculation of US Data
Total Unique Acute Patient Count		268		268	265.776	214.4	321.6	27.3469	N/A	N/A	Normal	Counts from US Data; Low/Hi Estimates = +/- Sensitivity Value
Number of Visits in Sample
BhaktiVendanta		106		106	105.291	84.8	127.2	10.8163	N/A	N/A	Normal	Stata Calculation of US Data
MESCO		396		396	410.684	316.8	475.2	40.4082	N/A	N/A	Normal	Stata Calculation of US Data
Sparsh		145		145	158.349	116	174	14.7959	N/A	N/A	Normal	Stata Calculation of US Data
Total Number of Visits in Sample		647		647	697.823	517.6	776.4	66.0204	N/A	N/A	Normal	Counts from US Data; Low/Hi Estimates = +/- Sensitivity Value
Number of Chronic Care Visits in Sample
BhaktiVendanta		4		4	3.48662	3.2	4.8	0.408163	N/A	N/A	Normal	Stata Calculation of US Data
MESCO		21		21	19.2951	16.8	25.2	2.14286	N/A	N/A	Normal	Stata Calculation of US Data
Sparsh		17		17	16.3545	13.6	20.4	1.73469	N/A	N/A	Normal	Stata Calculation of US Data
Total Number of Chronic Visits		42		42	42.6997	33.6	50.4	4.28571	N/A	N/A	Normal	Counts from US Data; Low/Hi Estimates = +/- Sensitivity Value
Number of Acute Care Visits in Sample
BhaktiVendanta		102		102	120.063	81.6	122.4	10.4082	N/A	N/A	Normal	Counts from US Data; Low/Hi Estimates = +/- Sensitivity Value
MESCO		375		375	337.805	300	450	38.2653	N/A	N/A	Normal	Counts from US Data; Low/Hi Estimates = +/- Sensitivity Value
Sparsh		120		120	112.815	96	144	12.2449	N/A	N/A	Normal	Counts from US Data; Low/Hi Estimates = +/- Sensitivity Value
Total Number of Acute Visits		597		597	538.163	477.6	716.4	60.9184	N/A	N/A	Normal	Counts from US Data; Low/Hi Estimates = +/- Sensitivity Value
Nicaragua															0.4
Destroy Rate															0.5
Materno Infa		0.05		0.05	0.0491495	0.04	0.06	0.00510204	N/A	N/A	Normal	Clinic Profiles Data (Low/Hi Estimates = +/- Sensitivity Value)			0.6
Enrique de Osso		0.05		0.05	0.0443845	0.04	0.06	0.00510204	N/A	N/A	Normal	Clinic Profiles Data (Low/Hi Estimates = +/- Sensitivity Value)			0.7
San Vicente de Paul		0.05		0.05	0.0548774	0.04	0.06	0.00510204	N/A	N/A	Normal	Clinic Profiles Data (Low/Hi Estimates = +/- Sensitivity Value)			0.8
San Juan de Dios-Nicaragua		0.05		0.05	0.0514209	0.04	0.06	0.00510204	N/A	N/A	Normal	Clinic Profiles Data (Low/Hi Estimates = +/- Sensitivity Value)			0.9
Average Destroy Rate		0.05		0.05	0.0559617	0.04	0.06	0.00510204	N/A	N/A	Normal	Average of Destroy Rates across 8 sites
Total Course Treatment Prescribed
Materno Infa		440.5		440.5	456.398	352.4	528.6	44.949	N/A	N/A	Normal	Clinic Profiles Data (Low/Hi Estimates = +/- Sensitivity Value)
Enrique de Osso		1631.5		1631.5	1410.65	1305.2	1957.8	166.48	N/A	N/A	Normal	Clinic Profiles Data (Low/Hi Estimates = +/- Sensitivity Value)
San Vicente de Paul		1631.5		1631.5	1561.71	1305.2	1957.8	166.48	N/A	N/A	Normal	Clinic Profiles Data (Low/Hi Estimates = +/- Sensitivity Value)
San Juan de Dios-Nicaragua		816.5		816.5	832.32	653.2	979.8	83.3163	N/A	N/A	Normal	Clinic Profiles Data (Low/Hi Estimates = +/- Sensitivity Value)
Total CTX Prescribed		4520		4520	4622.29	3616	5424	461.224	N/A	N/A	Normal	Clinic Profiles Data (Low/Hi Estimates = +/- Sensitivity Value)
Total Chronic Course Treatment Prescribed
Materno Infa		99.5		99.5	114.848	79.6	119.4	10.1531	N/A	N/A	Normal	Clinic Profiles Data (Low/Hi Estimates = +/- Sensitivity Value)
Enrique de Osso		875		875	997.759	700	1050	89.2857	N/A	N/A	Normal	Clinic Profiles Data (Low/Hi Estimates = +/- Sensitivity Value)
San Vicente de Paul		875		875	886.544	700	1050	89.2857	N/A	N/A	Normal	Clinic Profiles Data (Low/Hi Estimates = +/- Sensitivity Value)
San Juan de Dios-Nicaragua		264		264	255.712	211.2	316.8	26.9388	N/A	N/A	Normal	Clinic Profiles Data (Low/Hi Estimates = +/- Sensitivity Value)
Total Chronic CTX Prescribed		2113.5		2113.5	2414.95	1690.8	2536.2	215.663	N/A	N/A	Normal	Clinic Profiles Data (Low/Hi Estimates = +/- Sensitivity Value)
Total Acute Course Treatment Prescribed
Materno Infa		341		341	347.639	272.8	409.2	34.7959	N/A	N/A	Normal	Clinic Profiles Data (Low/Hi Estimates = +/- Sensitivity Value)
Enrique de Osso		756.5		756.5	858.229	605.2	907.8	77.1939	N/A	N/A	Normal	Clinic Profiles Data (Low/Hi Estimates = +/- Sensitivity Value)
San Vicente de Paul		756.5		756.5	634.392	605.2	907.8	77.1939	N/A	N/A	Normal	Clinic Profiles Data (Low/Hi Estimates = +/- Sensitivity Value)
San Juan de Dios-Nicaragua		552.5		552.5	489.149	442	663	56.3776	N/A	N/A	Normal	Clinic Profiles Data (Low/Hi Estimates = +/- Sensitivity Value)
Total Acute CTX Prescribed		2406.5		2406.5	2670.09	1925.2	2887.8	245.561	N/A	N/A	Normal	Clinic Profiles Data (Low/Hi Estimates = +/- Sensitivity Value)
CTX Prescribed per Visit
Materno Infa		3.88452		3.88452	3.89914	3.68607	4.08298	0.101252	2.07505	420	Normal	Stata Calculation of US Data
Enrique de Osso		2.71914		2.71914	2.69676	2.52497	2.91331	0.099066	1.2609	162	Normal	Stata Calculation of US Data
San Vicente de Paul		2.61719		2.61719	2.70528	2.38292	2.85146	0.119526	1.35229	128	140	Stata Calculation of US Data
San Juan de Dios-Nicaragua		3.48932		3.48932	3.56093	3.22305	3.75558	0.135851	2.07811	234	Normal	Stata Calculation of US Data
Mean CTX Prescribed per Visit		3.41472		3.41472	3.4117	3.29091	3.53854	0.0631711	1.9409	944	Normal	Stata Calculation of US Data
Chronic CTX Prescribed per Visit
Materno Infa		4.41919		4.41919	4.61063	4.21431	4.62407	0.104531	1.47088	198	Normal	Stata Calculation of US Data
Enrique de Osso		2.92188		2.92188	3.17832	2.39181	3.45194	0.270444	1.52986	32	Normal	Stata Calculation of US Data
San Vicente de Paul		3.21053		3.21053	2.85162	2.77691	3.64414	0.221234	1.36378	38	Normal	Stata Calculation of US Data
San Juan de Dios-Nicaragua		3.34177		3.34177	3.42859	2.92789	3.75566	0.211167	1.87689	79	Normal	Stata Calculation of US Data
Mean Chronic CTX Prescribed per Visit		3.90346		3.90346	3.80815	3.72737	4.07954	0.0898385	1.67351	347	Normal	Stata Calculation of US Data
Acute CTX Prescribed per Visit
Materno Infa		3.42045		3.42045	3.28211	3.10288	3.73803	0.162027	2.40325	220	Normal	Stata Calculation of US Data
Enrique de Osso		2.66393		2.66393	2.67351	2.45101	2.87686	0.108637	1.19994	122	Normal	Stata Calculation of US Data
San Vicente de Paul		2.37079		2.37079	2.38987	2.10478	2.6368	0.13572	1.28038	89	Normal	Stata Calculation of US Data
San Juan de Dios-Nicaragua		3.56452		3.56452	3.4639	3.22202	3.90701	0.174741	2.17551	155	Normal	Stata Calculation of US Data
Mean Acute CTX Prescribed per Visit		3.14164		3.14164	3.01731	2.97636	3.30692	0.0843271	2.04134	586	Normal	Stata Calculation of US Data
Unique Patient Count in Sample
Materno Infa		101		101	86.4485	80.8	121.2	10.3061	N/A	N/A	Normal	Counts from US Data; Low/Hi Estimates = +/- Sensitivity Value
Enrique de Osso		100		100	130.266	80	120	10.2041	N/A	N/A	Normal	Counts from US Data; Low/Hi Estimates = +/- Sensitivity Value
San Vicente de Paul		100		100	95.5914	80	120	10.2041	N/A	N/A	Normal	Counts from US Data; Low/Hi Estimates = +/- Sensitivity Value
San Juan de Dios-Nicaragua		104		104	109.648	83.2	124.8	10.6122	N/A	N/A	Normal	Counts from US Data; Low/Hi Estimates = +/- Sensitivity Value
Total Unique Patient Count in Sample		405		405	391.417	324	486	41.3265	N/A	N/A	Normal	Counts from US Data; Low/Hi Estimates = +/- Sensitivity Value
Unique Chronic Patient Count in Sample
Materno Infa		21		21	18.445	16.8	25.2	2.14286	N/A	N/A	Normal	Counts from US Data; Low/Hi Estimates = +/- Sensitivity Value
Enrique de Osso		43		43	44.561	34.4	51.6	4.38776	N/A	N/A	Normal	Counts from US Data; Low/Hi Estimates = +/- Sensitivity Value
San Vicente de Paul		43		43	41.766	34.4	51.6	4.38776	N/A	N/A	Normal	Counts from US Data; Low/Hi Estimates = +/- Sensitivity Value
San Juan de Dios-Nicaragua		19		19	21.3783	15.2	22.8	1.93878	N/A	N/A	Normal	Counts from US Data; Low/Hi Estimates = +/- Sensitivity Value
Total Unique Chronic Patient Count		126		126	132.594	100.8	151.2	12.8571	N/A	N/A	Normal	Counts from US Data; Low/Hi Estimates = +/- Sensitivity Value
Unique Acute Patient Count in Sample
Materno Infa		91		91	72.1174	72.8	109.2	9.28571	N/A	N/A	Normal	Counts from US Data; Low/Hi Estimates = +/- Sensitivity Value
Enrique de Osso		96		96	89.6655	76.8	115.2	9.79592	N/A	N/A	Normal	Counts from US Data; Low/Hi Estimates = +/- Sensitivity Value
San Vicente de Paul		96		96	109.234	76.8	115.2	9.79592	N/A	N/A	Normal	Counts from US Data; Low/Hi Estimates = +/- Sensitivity Value
San Juan de Dios-Nicaragua		95		95	108.369	76	114	9.69388	N/A	N/A	Normal	Counts from US Data; Low/Hi Estimates = +/- Sensitivity Value
Total Unique Acute Patient Count		378		378	395.845	302.4	453.6	38.5714	N/A	N/A	Normal	Counts from US Data; Low/Hi Estimates = +/- Sensitivity Value
Number of Visits in Sample
Materno Infa		162		162	146.03	129.6	194.4	16.5306	N/A	N/A	Normal	Counts from US Data; Low/Hi Estimates = +/- Sensitivity Value
Enrique de Osso		420		420	421.651	336	504	42.8571	N/A	N/A	Normal	Counts from US Data; Low/Hi Estimates = +/- Sensitivity Value
San Vicente de Paul		420		420	398.456	336	504	42.8571	N/A	N/A	Normal	Counts from US Data; Low/Hi Estimates = +/- Sensitivity Value
San Juan de Dios-Nicaragua		234		234	241.483	187.2	280.8	23.8776	N/A	N/A	Normal	Counts from US Data; Low/Hi Estimates = +/- Sensitivity Value
Total Number of Visits in Sample		1236		1236	1181.35	988.8	1483.2	126.122	N/A	N/A	Normal	Counts from US Data; Low/Hi Estimates = +/- Sensitivity Value
Number of Chronic Care Visits in Sample
Materno Infa		34		34	35.9572	27.2	40.8	3.46939	N/A	N/A	Normal	Counts from US Data; Low/Hi Estimates = +/- Sensitivity Value
Enrique de Osso		198		198	198.922	158.4	237.6	20.2041	N/A	N/A	Normal	Counts from US Data; Low/Hi Estimates = +/- Sensitivity Value
San Vicente de Paul		198		198	176.076	158.4	237.6	20.2041	N/A	N/A	Normal	Counts from US Data; Low/Hi Estimates = +/- Sensitivity Value
San Juan de Dios-Nicaragua		79		79	66.3393	63.2	94.8	8.06122	N/A	N/A	Normal	Counts from US Data; Low/Hi Estimates = +/- Sensitivity Value
Total Number of Chronic Visits		509		509	586.014	407.2	610.8	51.9388	N/A	N/A	Normal	Counts from US Data; Low/Hi Estimates = +/- Sensitivity Value
Number of Acute Care Visits in Sample
Materno Infa		128		128	96.7192	102.4	153.6	13.0612	N/A	N/A	Normal	Counts from US Data; Low/Hi Estimates = +/- Sensitivity Value
Enrique de Osso		222		222	183.085	177.6	266.4	22.6531	N/A	N/A	Normal	Counts from US Data; Low/Hi Estimates = +/- Sensitivity Value
San Vicente de Paul		222		222	244.874	177.6	266.4	22.6531	N/A	N/A	Normal	Counts from US Data; Low/Hi Estimates = +/- Sensitivity Value
San Juan de Dios-Nicaragua		155		155	124.49	124	186	15.8163	N/A	N/A	Normal	Counts from US Data; Low/Hi Estimates = +/- Sensitivity Value
Total Number of Acute Visits		727		727	781.704	581.6	872.4	74.1837	N/A	N/A	Normal	Counts from US Data; Low/Hi Estimates = +/- Sensitivity Value
Peru															0.4
Destroy Rate															0.5
San Juan de Dios-Peru		0		0	0	0	0	0	N/A	N/A	Normal	Clinic Profiles Data (Low/Hi Estimates = +/- Sensitivity Value)			0.6
Amor de Dios		0		0	0	0	0	0	N/A	N/A	Normal	Clinic Profiles Data (Low/Hi Estimates = +/- Sensitivity Value)			0.7
Average Destroy Rate		0		0	0	0	0	0	N/A	N/A	Normal	Average of Destroy Rates across 8 sites
Total Course Treatment Prescribed
San Juan de Dios-Peru		360.75		360.75	314.179	288.6	432.9	36.8112	N/A	N/A	Normal	Clinic Profiles Data (Low/Hi Estimates = +/- Sensitivity Value)
Amor de Dios		462		462	468.35	369.6	554.4	47.1429	N/A	N/A	Normal	Clinic Profiles Data (Low/Hi Estimates = +/- Sensitivity Value)
Total CTX Prescribed		822.75		822.75	896.292	658.2	987.3	83.9541	N/A	N/A	Normal	Clinic Profiles Data (Low/Hi Estimates = +/- Sensitivity Value)
Total Chronic Course Treatment Prescribed
San Juan de Dios-Peru		205.25		205.25	206.414	164.2	246.3	20.9439	N/A	N/A	Normal	Clinic Profiles Data (Low/Hi Estimates = +/- Sensitivity Value)
Amor de Dios		73		73	64.1	58.4	87.6	7.44898	N/A	N/A	Normal	Clinic Profiles Data (Low/Hi Estimates = +/- Sensitivity Value)
Total Chronic CTX Prescribed		278.25		278.25	290.973	222.6	333.9	28.3929	N/A	N/A	Normal	Clinic Profiles Data (Low/Hi Estimates = +/- Sensitivity Value)
Total Acute Course Treatment Prescribed
San Juan de Dios-Peru		155.5		155.5	169.606	124.4	186.6	15.8673	N/A	N/A	Normal	Clinic Profiles Data (Low/Hi Estimates = +/- Sensitivity Value)
Amor de Dios		389		389	371.441	311.2	466.8	39.6939	N/A	N/A	Normal	Clinic Profiles Data (Low/Hi Estimates = +/- Sensitivity Value)
Total Acute CTX Prescribed		544.5		544.5	499.879	435.6	653.4	55.5612	N/A	N/A	Normal	Clinic Profiles Data (Low/Hi Estimates = +/- Sensitivity Value)
CTX Prescribed per Visit
San Juan de Dios-Peru		1.95763		1.95763	1.91973	1.82047	2.09478	0.0699771	1.07501	236	Normal	Stata Calculation of US Data
Amor de Dios		2.17319		2.17319	2.32659	1.9169	2.42949	0.130762	1.68475	166	Normal	Stata Calculation of US Data
Mean CTX Prescribed per Visit		2.04664		2.04664	1.9608	1.91345	2.17984	0.0679562	1.36252	402	Normal	Stata Calculation of US Data
Chronic CTX Prescribed per Visit
San Juan de Dios-Peru		1.30357		1.30357	0.958492	1.02139	1.58575	0.143969	1.07736	56	Normal	Stata Calculation of US Data
Amor de Dios		2.3592		2.3592	2.19711	1.93956	2.77883	0.214099	1.99698	87	Normal	Stata Calculation of US Data
Mean Chronic CTX Prescribed per Visit		1.9458		1.9458	1.82486	1.65573	2.23588	0.147997	1.76979	143	Normal	Stata Calculation of US Data
Acute CTX Prescribed per Visit
San Juan de Dios-Peru		2.1676		2.1676	2.07958	2.02235	2.31284	0.0741051	0.991458	179	Normal	Stata Calculation of US Data
Amor de Dios		1.96835		1.96835	2.20229	1.69593	2.24078	0.138994	1.23541	79	Normal	Stata Calculation of US Data
Mean Acute CTX Prescribed per Visit		2.10659		2.10659	2.01266	1.97559	2.23759	0.0668362	1.07355	258	Normal	Stata Calculation of US Data
Unique Patient Count in Sample
San Juan de Dios-Peru		100		100	107.266	80	120	10.2041	N/A	N/A	Normal	Counts from US Data; Low/Hi Estimates = +/- Sensitivity Value
Amor de Dios		100		100	114.375	80	120	10.2041	N/A	N/A	Normal	Counts from US Data; Low/Hi Estimates = +/- Sensitivity Value
Total Unique Patient Count in Sample		200		200	193.469	160	240	20.4082	N/A	N/A	Normal	Counts from US Data; Low/Hi Estimates = +/- Sensitivity Value
Unique Chronic Patient Count in Sample
San Juan de Dios-Peru		87		87	87.7457	69.6	104.4	8.87755	N/A	N/A	Normal	Counts from US Data; Low/Hi Estimates = +/- Sensitivity Value
Amor de Dios		35		35	36.4691	28	42	3.57143	N/A	N/A	Normal	Counts from US Data; Low/Hi Estimates = +/- Sensitivity Value
Total Unique Chronic Patient Count		122		122	130.267	97.6	146.4	12.449	N/A	N/A	Normal	Counts from US Data; Low/Hi Estimates = +/- Sensitivity Value
Unique Acute Patient Count in Sample
San Juan de Dios-Peru		79		79	68.5557	63.2	94.8	8.06122	N/A	N/A	Normal	Counts from US Data; Low/Hi Estimates = +/- Sensitivity Value
Amor de Dios		83		83	82.7789	66.4	99.6	8.46939	N/A	N/A	Normal	Counts from US Data; Low/Hi Estimates = +/- Sensitivity Value
Total Unique Acute Patient Count		162		162	158.526	129.6	194.4	16.5306	N/A	N/A	Normal	Counts from US Data; Low/Hi Estimates = +/- Sensitivity Value
Number of Visits in Sample
San Juan de Dios-Peru		166		166	164.999	132.8	199.2	16.9388	N/A	N/A	Normal	Counts from US Data; Low/Hi Estimates = +/- Sensitivity Value
Amor de Dios		236		236	211.16	188.8	283.2	24.0816	N/A	N/A	Normal	Counts from US Data; Low/Hi Estimates = +/- Sensitivity Value
Total Number of Visits in Sample		402		402	373.286	321.6	482.4	41.0204	N/A	N/A	Normal	Counts from US Data; Low/Hi Estimates = +/- Sensitivity Value
Number of Chronic Care Visits in Sample
San Juan de Dios-Peru		87		87	75.0318	69.6	104.4	8.87755	N/A	N/A	Normal	Counts from US Data; Low/Hi Estimates = +/- Sensitivity Value
Amor de Dios		56		56	62.695	44.8	67.2	5.71429	N/A	N/A	Normal	Counts from US Data; Low/Hi Estimates = +/- Sensitivity Value
Total Number of Chronic Visits		143		143	131.175	114.4	171.6	14.5918	N/A	N/A	Normal	Counts from US Data; Low/Hi Estimates = +/- Sensitivity Value
Number of Acute Care Visits in Sample
San Juan de Dios-Peru		79		79	78.5263	63.2	94.8	8.06122	N/A	N/A	Normal	Counts from US Data; Low/Hi Estimates = +/- Sensitivity Value
Amor de Dios		180		180	215.073	144	216	18.3673	N/A	N/A	Normal	Counts from US Data; Low/Hi Estimates = +/- Sensitivity Value
Total Number of Acute Visits		259		259	287.555	207.2	310.8	26.4286	N/A	N/A	Normal	Counts from US Data; Low/Hi Estimates = +/- Sensitivity Value
Philippines															0.4
Destroy Rate															0.5
Birhen de la Salud		0.1		0.1	0.10554	0.08	0.12	0.0102041	N/A	N/A	Normal	Clinic Profiles Data (Low/Hi Estimates = +/- Sensitivity Value)			0.6
Lucas Ferrari Children		0		0	0	0	0	0	N/A	N/A	Normal	Clinic Profiles Data (Low/Hi Estimates = +/- Sensitivity Value)			0.7
St. Anthony Shrine		0.05		0.05	0.0519452	0.04	0.06	0.00510204	N/A	N/A	Normal	Clinic Profiles Data (Low/Hi Estimates = +/- Sensitivity Value)			0.8
St. Martin Outreach		0.1		0.1	0.116072	0.08	0.12	0.0102041	N/A	N/A	Normal	Clinic Profiles Data (Low/Hi Estimates = +/- Sensitivity Value)			0.9
Average Destroy Rate		0.0625		0.0625	0.0503251	0.05	0.075	0.00637755	N/A	N/A	Normal	Average of Destroy Rates across 8 sites
Total Course Treatment Prescribed
Birhen de la Salud		730.5		730.5	664.296	584.4	876.6	74.5408	N/A	N/A	Normal	Clinic Profiles Data (Low/Hi Estimates = +/- Sensitivity Value)
Lucas Ferrari Children		406.7		406.7	391.872	325.36	488.04	41.5	N/A	N/A	Normal	Clinic Profiles Data (Low/Hi Estimates = +/- Sensitivity Value)
St. Anthony Shrine		406.7		406.7	422.406	325.36	488.04	41.5	N/A	N/A	Normal	Clinic Profiles Data (Low/Hi Estimates = +/- Sensitivity Value)
St. Martin Outreach		1184.25		1184.25	1258.47	947.4	1421.1	120.842	N/A	N/A	Normal	Clinic Profiles Data (Low/Hi Estimates = +/- Sensitivity Value)
Total CTX Prescribed		2728.15		2728.15	2305.17	2182.52	3273.78	278.383	N/A	N/A	Normal	Clinic Profiles Data (Low/Hi Estimates = +/- Sensitivity Value)
Total Chronic Course Treatment Prescribed
Birhen de la Salud		453.5		453.5	502.073	362.8	544.2	46.2755	N/A	N/A	Normal	Clinic Profiles Data (Low/Hi Estimates = +/- Sensitivity Value)
Lucas Ferrari Children		174.7		174.7	162.636	139.76	209.64	17.8265	N/A	N/A	Normal	Clinic Profiles Data (Low/Hi Estimates = +/- Sensitivity Value)
St. Anthony Shrine		174.7		174.7	195.16	139.76	209.64	17.8265	N/A	N/A	Normal	Clinic Profiles Data (Low/Hi Estimates = +/- Sensitivity Value)
St. Martin Outreach		1025.5		1025.5	996.49	820.4	1230.6	104.643	N/A	N/A	Normal	Clinic Profiles Data (Low/Hi Estimates = +/- Sensitivity Value)
Total Chronic CTX Prescribed		1828.4		1828.4	1879.44	1462.72	2194.08	186.571	N/A	N/A	Normal	Clinic Profiles Data (Low/Hi Estimates = +/- Sensitivity Value)
Total Acute Course Treatment Prescribed
Birhen de la Salud		277		277	288.01	221.6	332.4	28.2653	N/A	N/A	Normal	Clinic Profiles Data (Low/Hi Estimates = +/- Sensitivity Value)
Lucas Ferrari Children		232		232	242.555	185.6	278.4	23.6735	N/A	N/A	Normal	Clinic Profiles Data (Low/Hi Estimates = +/- Sensitivity Value)
St. Anthony Shrine		232		232	242.489	185.6	278.4	23.6735	N/A	N/A	Normal	Clinic Profiles Data (Low/Hi Estimates = +/- Sensitivity Value)
St. Martin Outreach		158.75		158.75	146.804	127	190.5	16.199	N/A	N/A	Normal	Clinic Profiles Data (Low/Hi Estimates = +/- Sensitivity Value)
Total Acute CTX Prescribed		899.75		899.75	781.322	719.8	1079.7	91.8112	N/A	N/A	Normal	Clinic Profiles Data (Low/Hi Estimates = +/- Sensitivity Value)
CTX Prescribed per Visit
Birhen de la Salud		2.31171		2.31171	2.26161	2.19076	2.43266	0.0617089	1.09696	316	Normal	Stata Calculation of US Data
Lucas Ferrari Children		2.075		2.075	2.02497	1.911	2.239	0.0836734	1.17143	196	Normal	Stata Calculation of US Data
St. Anthony Shrine		0.854307		0.854307	0.847548	0.826362	0.882252	0.0142577	0.549614	1486	Normal	Stata Calculation of US Data
St. Martin Outreach		2.10714		2.10714	2.21591	1.9016	2.31268	0.104866	1.1098	112	Normal	Stata Calculation of US Data
Mean CTX Prescribed per Visit		1.25246		1.25246	1.27589	1.21054	1.29439	0.0213924	0.982656	2110	Normal	Stata Calculation of US Data
Chronic CTX Prescribed per Visit
Birhen de la Salud		2.41223		2.41223	2.41445	2.2507	2.57377	0.0824174	1.13005	188	Normal	Stata Calculation of US Data
Lucas Ferrari Children		2.64697		2.64697	2.96434	2.25615	3.03779	0.199396	1.6199	66	Normal	Stata Calculation of US Data
St. Anthony Shrine		0.830135		0.830135	0.845066	0.802091	0.85818	0.0143086	0.521626	1329	Normal	Stata Calculation of US Data
St. Martin Outreach		1.66667		1.66667	1.6526	1.01333	2.32	0.333333	0.57735	3	Normal	Stata Calculation of US Data
Mean Chronic CTX Prescribed per Visit		1.09486		1.09486	1.11723	1.04943	1.1403	0.0231805	0.923153	1586	Normal	Stata Calculation of US Data
Acute CTX Prescribed per Visit
Birhen de la Salud		2.216		2.216	2.08785	2.04271	2.38929	0.0884154	0.988515	125	Normal	Stata Calculation of US Data
Lucas Ferrari Children		1.78462		1.78462	1.9064	1.66309	1.90614	0.0620026	0.706938	130	Normal	Stata Calculation of US Data
St. Anthony Shrine		1.05892		1.05892	1.10979	0.946974	1.17086	0.0571138	0.715634	157	Normal	Stata Calculation of US Data
St. Martin Outreach		2.11927		2.11927	1.94753	1.90902	2.32951	0.107266	1.11989	109	Normal	Stata Calculation of US Data
Mean Acute CTX Prescribed per Visit		1.73944		1.73944	1.6993	1.65373	1.82515	0.0437293	0.99814	521	Normal	Stata Calculation of US Data
Unique Patient Count in Sample
Birhen de la Salud		92		92	97.6498	73.6	110.4	9.38776	N/A	N/A	Normal	Counts from US Data; Low/Hi Estimates = +/- Sensitivity Value
Lucas Ferrari Children		99		99	104.813	79.2	118.8	10.102	N/A	N/A	Normal	Counts from US Data; Low/Hi Estimates = +/- Sensitivity Value
St. Anthony Shrine		99		99	92.7822	79.2	118.8	10.102	N/A	N/A	Normal	Counts from US Data; Low/Hi Estimates = +/- Sensitivity Value
St. Martin Outreach		83		83	73.104	66.4	99.6	8.46939	N/A	N/A	Normal	Counts from US Data; Low/Hi Estimates = +/- Sensitivity Value
Total Unique Patient Count in Sample		373		373	337.201	298.4	447.6	38.0612	N/A	N/A	Normal	Counts from US Data; Low/Hi Estimates = +/- Sensitivity Value
Unique Chronic Patient Count in Sample
Birhen de la Salud		34		34	37.4249	27.2	40.8	3.46939	N/A	N/A	Normal	Counts from US Data; Low/Hi Estimates = +/- Sensitivity Value
Lucas Ferrari Children		34		34	33.4638	27.2	40.8	3.46939	N/A	N/A	Normal	Counts from US Data; Low/Hi Estimates = +/- Sensitivity Value
St. Anthony Shrine		34		34	39.0739	27.2	40.8	3.46939	N/A	N/A	Normal	Counts from US Data; Low/Hi Estimates = +/- Sensitivity Value
St. Martin Outreach		69		69	64.423	55.2	82.8	7.04082	N/A	N/A	Normal	Counts from US Data; Low/Hi Estimates = +/- Sensitivity Value
Total Unique Chronic Patient Count		171		171	157.747	136.8	205.2	17.449	N/A	N/A	Normal	Counts from US Data; Low/Hi Estimates = +/- Sensitivity Value
Unique Acute Patient Count in Sample
Birhen de la Salud		71		71	67.6593	56.8	85.2	7.2449	N/A	N/A	Normal	Counts from US Data; Low/Hi Estimates = +/- Sensitivity Value
Lucas Ferrari Children		67		67	61.175	53.6	80.4	6.83673	N/A	N/A	Normal	Counts from US Data; Low/Hi Estimates = +/- Sensitivity Value
St. Anthony Shrine		67		67	64.5557	53.6	80.4	6.83673	N/A	N/A	Normal	Counts from US Data; Low/Hi Estimates = +/- Sensitivity Value
St. Martin Outreach		36		36	38.1718	28.8	43.2	3.67347	N/A	N/A	Normal	Counts from US Data; Low/Hi Estimates = +/- Sensitivity Value
Total Unique Acute Patient Count		241		241	219.462	192.8	289.2	24.5918	N/A	N/A	Normal	Counts from US Data; Low/Hi Estimates = +/- Sensitivity Value
Number of Visits in Sample
Birhen de la Salud		317		317	366.09	253.6	380.4	32.3469	N/A	N/A	Normal	Counts from US Data; Low/Hi Estimates = +/- Sensitivity Value
Lucas Ferrari Children		205		205	205.222	164	246	20.9184	N/A	N/A	Normal	Counts from US Data; Low/Hi Estimates = +/- Sensitivity Value
St. Anthony Shrine		205		205	221.616	164	246	20.9184	N/A	N/A	Normal	Counts from US Data; Low/Hi Estimates = +/- Sensitivity Value
St. Martin Outreach		1486		1486	1431.83	1188.8	1783.2	151.633	N/A	N/A	Normal	Counts from US Data; Low/Hi Estimates = +/- Sensitivity Value
Total Number of Visits in Sample		2213		2213	2241.89	1770.4	2655.6	225.816	N/A	N/A	Normal	Counts from US Data; Low/Hi Estimates = +/- Sensitivity Value
Number of Chronic Care Visits in Sample
Birhen de la Salud		188		188	177.023	150.4	225.6	19.1837	N/A	N/A	Normal	Counts from US Data; Low/Hi Estimates = +/- Sensitivity Value
Lucas Ferrari Children		66		66	73.2312	52.8	79.2	6.73469	N/A	N/A	Normal	Counts from US Data; Low/Hi Estimates = +/- Sensitivity Value
St. Anthony Shrine		66		66	61.6134	52.8	79.2	6.73469	N/A	N/A	Normal	Counts from US Data; Low/Hi Estimates = +/- Sensitivity Value
St. Martin Outreach		1329		1329	1248.46	1063.2	1594.8	135.612	N/A	N/A	Normal	Counts from US Data; Low/Hi Estimates = +/- Sensitivity Value
Total Number of Chronic Visits		1649		1649	1732.91	1319.2	1978.8	168.265	N/A	N/A	Normal	Counts from US Data; Low/Hi Estimates = +/- Sensitivity Value
Number of Acute Care Visits in Sample
Birhen de la Salud		126		126	134.98	100.8	151.2	12.8571	N/A	N/A	Normal	Counts from US Data; Low/Hi Estimates = +/- Sensitivity Value
Lucas Ferrari Children		132		132	148.876	105.6	158.4	13.4694	N/A	N/A	Normal	Counts from US Data; Low/Hi Estimates = +/- Sensitivity Value
St. Anthony Shrine		132		132	103.539	105.6	158.4	13.4694	N/A	N/A	Normal	Counts from US Data; Low/Hi Estimates = +/- Sensitivity Value
St. Martin Outreach		157		157	139.26	125.6	188.4	16.0204	N/A	N/A	Normal	Counts from US Data; Low/Hi Estimates = +/- Sensitivity Value
Total Number of Acute Visits		547		547	623.561	437.6	656.4	55.8163	N/A	N/A	Normal	Counts from US Data; Low/Hi Estimates = +/- Sensitivity Value
Romania															0.4
Destroy Rate															0.5
Brasov IDH		0.025		0.025	0.0288269	0.02	0.03	0.00255102	N/A	N/A	Normal	Clinic Profiles Data (Low/Hi Estimates = +/- Sensitivity Value)			0.6
IDHC		0		0	0	0	0	0	N/A	N/A	Normal	Clinic Profiles Data (Low/Hi Estimates = +/- Sensitivity Value)			0.7
Vaslui Hospital		0.05		0.05	0.0556854	0.04	0.06	0.00510204	N/A	N/A	Normal	Clinic Profiles Data (Low/Hi Estimates = +/- Sensitivity Value)			0.8
Average Destroy Rate		0.025		0.025	0.0278813	0.02	0.03	0.00255102	N/A	N/A	Normal	Average of Destroy Rates across 8 sites
Total Course Treatment Prescribed
Brasov IDH		198		198	186.801	158.4	237.6	20.2041	N/A	N/A	Normal	Clinic Profiles Data (Low/Hi Estimates = +/- Sensitivity Value)
IDHC		3372		3372	3563.82	2697.6	4046.4	344.082	N/A	N/A	Normal	Clinic Profiles Data (Low/Hi Estimates = +/- Sensitivity Value)
Vaslui Hospital		2093		2093	2089.46	1674.4	2511.6	213.571	N/A	N/A	Normal	Clinic Profiles Data (Low/Hi Estimates = +/- Sensitivity Value)
Total CTX Prescribed		5663		5663	5889.62	4530.4	6795.6	577.857	N/A	N/A	Normal	Clinic Profiles Data (Low/Hi Estimates = +/- Sensitivity Value)
Total Chronic Course Treatment Prescribed
Brasov IDH		0		0	0	0	0	0	N/A	N/A	Normal	Clinic Profiles Data (Low/Hi Estimates = +/- Sensitivity Value)
IDHC		3321		3321	2921.32	2656.8	3985.2	338.878	N/A	N/A	Normal	Clinic Profiles Data (Low/Hi Estimates = +/- Sensitivity Value)
Vaslui Hospital		471		471	443.657	376.8	565.2	48.0612	N/A	N/A	Normal	Clinic Profiles Data (Low/Hi Estimates = +/- Sensitivity Value)
Total Chronic CTX Prescribed		3792		3792	3779.88	3033.6	4550.4	386.939	N/A	N/A	Normal	Clinic Profiles Data (Low/Hi Estimates = +/- Sensitivity Value)
Total Acute Course Treatment Prescribed
Brasov IDH		198		198	170.537	158.4	237.6	20.2041	N/A	N/A	Normal	Clinic Profiles Data (Low/Hi Estimates = +/- Sensitivity Value)
IDHC		51		51	52.7915	40.8	61.2	5.20408	N/A	N/A	Normal	Clinic Profiles Data (Low/Hi Estimates = +/- Sensitivity Value)
Vaslui Hospital		1622		1622	1467.07	1297.6	1946.4	165.51	N/A	N/A	Normal	Clinic Profiles Data (Low/Hi Estimates = +/- Sensitivity Value)
Total Acute CTX Prescribed		1871		1871	1582.36	1496.8	2245.2	190.918	N/A	N/A	Normal	Clinic Profiles Data (Low/Hi Estimates = +/- Sensitivity Value)
CTX Prescribed per Visit
Brasov IDH		1.94118		1.94118	2.00092	1.65368	2.22867	0.14668	1.48139	102	Normal	Stata Calculation of US Data
IDHC		2.60789		2.60789	2.60448	2.56075	2.65503	0.0240493	0.864773	1293	140	Stata Calculation of US Data
Vaslui Hospital		12.2398		12.2398	12.8596	9.80754	14.672	1.24093	16.2273	171	Normal	Stata Calculation of US Data
Mean CTX Prescribed per Visit		3.61622		3.61622	3.46747	3.30885	3.92359	0.156819	6.20576	1566	Normal	Stata Calculation of US Data
Chronic CTX Prescribed per Visit
Brasov IDH		0		0	0	0	0	0	0	0	Normal	Stata Calculation of US Data
IDHC		2.61702		2.61702	2.61216	2.57031	2.66373	0.0238316	0.848952	1269	Normal	Stata Calculation of US Data
Vaslui Hospital		10.0213		10.0213	7.8507	6.78977	13.2528	1.64873	11.3031	47	Normal	Stata Calculation of US Data
Mean Chronic CTX Prescribed per Visit		2.88146		2.88146	2.83493	2.73796	3.02495	0.0732113	2.65586	1316	Normal	Stata Calculation of US Data
Acute CTX Prescribed per Visit
Brasov IDH		1.94118		1.94118	2.1518	2.46809	2.22867	0.14668	1.48139	102	Normal	Stata Calculation of US Data
IDHC		2.125		2.125	2.54111	3.31897	2.69463	0.29063	1.42379	24	Normal	Stata Calculation of US Data
Vaslui Hospital		13.0806		13.0806	13.5476	3.77876	16.1975	1.59022	17.7079	124	Normal	Stata Calculation of US Data
Mean Acute CTX Prescribed per Visit		7.484		7.484	6.14883	3.36232	9.17881	0.864698	13.6721	250	Normal	Stata Calculation of US Data
Unique Patient Count in Sample
Brasov IDH		102		102	101.819	81.6	122.4	10.4082	N/A	N/A	Normal	Stata Calculation of US Data
IDHC		113		113	114.917	90.4	135.6	11.5306	N/A	N/A	Normal	Stata Calculation of US Data
Vaslui Hospital		100		100	107.686	80	120	10.2041	N/A	N/A	Normal	Stata Calculation of US Data
Total Unique Patient Count in Sample		315		315	267.938	252	378	32.1429	N/A	N/A	Normal	Counts from US Data; Low/Hi Estimates = +/- Sensitivity Value
Unique Chronic Patient Count in Sample
Brasov IDH		0		0	0	0	0	0	N/A	N/A	Normal	Stata Calculation of US Data
IDHC		113		113	104.015	90.4	135.6	11.5306	N/A	N/A	Normal	Stata Calculation of US Data
Vaslui Hospital		28		28	29.6787	22.4	33.6	2.85714	N/A	N/A	Normal	Stata Calculation of US Data
Total Unique Chronic Patient Count		141		141	137.339	112.8	169.2	14.3878	N/A	N/A	Normal	Counts from US Data; Low/Hi Estimates = +/- Sensitivity Value
Unique Acute Patient Count in Sample
Brasov IDH		102		102	86.8521	81.6	122.4	10.4082	N/A	N/A	Normal	Stata Calculation of US Data
IDHC		15		15	15.1387	12	18	1.53061	N/A	N/A	Normal	Stata Calculation of US Data
Vaslui Hospital		76		76	79.5702	60.8	91.2	7.7551	N/A	N/A	Normal	Stata Calculation of US Data
Total Unique Acute Patient Count		193		193	218.147	154.4	231.6	19.6939	N/A	N/A	Normal	Counts from US Data; Low/Hi Estimates = +/- Sensitivity Value
Number of Visits in Sample
Brasov IDH		102		102	92.4517	81.6	122.4	10.4082	N/A	N/A	Normal	Stata Calculation of US Data
IDHC		1293		1293	1195.2	1034.4	1551.6	131.939	N/A	N/A	Normal	Stata Calculation of US Data
Vaslui Hospital		171		171	199.51	136.8	205.2	17.449	N/A	N/A	Normal	Stata Calculation of US Data
Total Number of Visits in Sample		1566		1566	1588.25	1252.8	1879.2	159.796	N/A	N/A	Normal	Counts from US Data; Low/Hi Estimates = +/- Sensitivity Value
Number of Chronic Care Visits in Sample
Brasov IDH		0		0	0	0	0	0	N/A	N/A	Normal	Stata Calculation of US Data
IDHC		1269		1269	1302.01	1015.2	1522.8	129.49	N/A	N/A	Normal	Stata Calculation of US Data
Vaslui Hospital		47		47	41.858	37.6	56.4	4.79592	N/A	N/A	Normal	Stata Calculation of US Data
Total Number of Chronic Visits		1316		1316	1064.67	1052.8	1579.2	134.286	N/A	N/A	Normal	Counts from US Data; Low/Hi Estimates = +/- Sensitivity Value
Number of Acute Care Visits in Sample
Brasov IDH		102		102	95.7504	81.6	122.4	10.4082	N/A	N/A	Normal	Stata Calculation of US Data
IDHC		24		24	25.2678	19.2	28.8	2.44898	N/A	N/A	Normal	Stata Calculation of US Data
Vaslui Hospital		124		124	104.33	99.2	148.8	12.6531	N/A	N/A	Normal	Stata Calculation of US Data
Total Number of Acute Visits		250		250	257.854	200	300	25.5102	N/A	N/A	Normal	Counts from US Data; Low/Hi Estimates = +/- Sensitivity Value
Tanzania															0.4
Destroy Rate															0.5
Bugando		0.02		0.02	0.0213297	0.016	0.024	0.00204082	N/A	N/A	Normal	Clinic Profiles Data (Low/Hi Estimates = +/- Sensitivity Value)			0.6
Average Destroy Rate		0.02		0.02	0.0238681	0.016	0.024	0.00204082	N/A	N/A	Normal	Average of Destroy Rates across 8 sites
Total Course Treatment Prescribed
Bugando		727		727	772.79	581.6	872.4	74.1837	N/A	N/A	Normal	Clinic Profiles Data (Low/Hi Estimates = +/- Sensitivity Value)
Total CTX Prescribed		727		727	847.621	581.6	872.4	74.1837	N/A	N/A	Normal	Clinic Profiles Data (Low/Hi Estimates = +/- Sensitivity Value)
Total Chronic Course Treatment Prescribed
Bugando		153.5		153.5	134.251	122.8	184.2	15.6633	N/A	N/A	Normal	Clinic Profiles Data (Low/Hi Estimates = +/- Sensitivity Value)
Total Chronic CTX Prescribed		153.5		153.5	137.779	122.8	184.2	15.6633	N/A	N/A	Normal	Clinic Profiles Data (Low/Hi Estimates = +/- Sensitivity Value)
Total Acute Course Treatment Prescribed
Bugando		573.5		573.5	523.92	458.8	688.2	58.5204	N/A	N/A	Normal	Clinic Profiles Data (Low/Hi Estimates = +/- Sensitivity Value)
Total Acute CTX Prescribed		573.5		573.5	583.322	458.8	688.2	58.5204	N/A	N/A	Normal	Clinic Profiles Data (Low/Hi Estimates = +/- Sensitivity Value)
CTX Prescribed per Visit
Bugando		2.78544		2.78544	2.90162	2.46809	3.14455	0.183218	2.95998	261	Normal	Stata Calculation of US Data
Mean CTX Prescribed per Visit		2.78544		2.78544	2.82008	2.46809	3.14455	0.183218	2.95998	261	Normal	Stata Calculation of US Data
Chronic CTX Prescribed per Visit
Bugando		2.84259		2.84259	2.44163	2.46809	3.55387	0.362899	2.66675	54	Normal	Stata Calculation of US Data
Mean Chronic CTX Prescribed per Visit		2.84259		2.84259	2.63839	2.46809	3.55387	0.362899	2.66675	54	Normal	Stata Calculation of US Data
Acute CTX Prescribed per Visit
Bugando		2.77053		2.77053	2.74208	2.46809	3.18435	0.211133	3.03767	207	Normal	Stata Calculation of US Data
Mean Acute CTX Prescribed per Visit		2.77053		2.77053	2.78862	2.46809	3.18435	0.211133	3.03767	207	Normal	Stata Calculation of US Data
Unique Patient Count in Sample
Bugando		96		96	87.0319	76.8	115.2	9.79592	N/A	N/A	Normal	Stata Calculation of US Data
Total Unique Patient Count in Sample		96		96	92.7932	76.8	115.2	9.79592	N/A	N/A	Normal	Counts from US Data; Low/Hi Estimates = +/- Sensitivity Value
Unique Chronic Patient Count in Sample
Bugando		15		15	15.7068	12	18	1.53061	N/A	N/A	Normal	Stata Calculation of US Data
Total Unique Chronic Patient Count		15		15	14.585	12	18	1.53061	N/A	N/A	Normal	Counts from US Data; Low/Hi Estimates = +/- Sensitivity Value
Unique Acute Patient Count in Sample
Bugando		89		89	100.842	71.2	106.8	9.08163	N/A	N/A	Normal	Stata Calculation of US Data
Total Unique Acute Patient Count		89		89	82.6932	71.2	106.8	9.08163	N/A	N/A	Normal	Counts from US Data; Low/Hi Estimates = +/- Sensitivity Value
Number of Visits in Sample
Bugando		261		261	290.47	208.8	313.2	26.6327	N/A	N/A	Normal	Stata Calculation of US Data
Total Number of Visits in Sample		261		261	259.191	208.8	313.2	26.6327	N/A	N/A	Normal	Counts from US Data; Low/Hi Estimates = +/- Sensitivity Value
Number of Chronic Care Visits in Sample
Bugando		54		54	54.3716	43.2	64.8	5.5102	N/A	N/A	Normal	Stata Calculation of US Data
Total Number of Chronic Visits		54		54	53.3687	43.2	64.8	5.5102	N/A	N/A	Normal	Counts from US Data; Low/Hi Estimates = +/- Sensitivity Value
Number of Acute Care Visits in Sample
Bugando		207		207	191.481	165.6	248.4	21.1224	N/A	N/A	Normal	Stata Calculation of US Data
Total Number of Acute Visits		207		207	240.162	165.6	248.4	21.1224	N/A	N/A	Normal	Counts from US Data; Low/Hi Estimates = +/- Sensitivity Value
West Bank															0.4
Destroy Rate															0.5
Aknaf Beit Almaqdis Clinic		0		0	0	0	0	0	N/A	N/A	Normal	Clinic Profiles Data (Low/Hi Estimates = +/- Sensitivity Value)			0.6
Al Ahli Hospital		0		0	0	0	0	0	N/A	N/A	Normal	Clinic Profiles Data (Low/Hi Estimates = +/- Sensitivity Value)			0.7
Average Destroy Rate		0		0	0	0	0	0	N/A	N/A	Normal	Average of Destroy Rates across 8 sites
Total Course Treatment Prescribed
Aknaf Beit Almaqdis Clinic		203		203	190.04	162.4	243.6	20.7143	N/A	N/A	Normal	Clinic Profiles Data (Low/Hi Estimates = +/- Sensitivity Value)
Al Ahli Hospital		407		407	364.639	325.6	488.4	41.5306	N/A	N/A	Normal	Clinic Profiles Data (Low/Hi Estimates = +/- Sensitivity Value)
Total CTX Prescribed		610		610	588.004	488	732	62.2449	N/A	N/A	Normal	Clinic Profiles Data (Low/Hi Estimates = +/- Sensitivity Value)
Total Chronic Course Treatment Prescribed
Aknaf Beit Almaqdis Clinic		2		2	1.53463	1.6	2.4	0.204082	N/A	N/A	Normal	Clinic Profiles Data (Low/Hi Estimates = +/- Sensitivity Value)
Al Ahli Hospital		65		65	68.0069	52	78	6.63265	N/A	N/A	Normal	Clinic Profiles Data (Low/Hi Estimates = +/- Sensitivity Value)
Total Chronic CTX Prescribed		67		67	66.5941	53.6	80.4	6.83673	N/A	N/A	Normal	Clinic Profiles Data (Low/Hi Estimates = +/- Sensitivity Value)
Total Acute Course Treatment Prescribed
Aknaf Beit Almaqdis Clinic		199		199	183.824	159.2	238.8	20.3061	N/A	N/A	Normal	Clinic Profiles Data (Low/Hi Estimates = +/- Sensitivity Value)
Al Ahli Hospital		328		328	337.326	262.4	393.6	33.4694	N/A	N/A	Normal	Clinic Profiles Data (Low/Hi Estimates = +/- Sensitivity Value)
Total Acute CTX Prescribed		527		527	518.352	421.6	632.4	53.7755	N/A	N/A	Normal	Clinic Profiles Data (Low/Hi Estimates = +/- Sensitivity Value)
CTX Prescribed per Visit
Aknaf Beit Almaqdis Clinic		1.86239		1.86239	1.80921	1.69987	2.0249	0.0829173	0.865682	109	Normal	Stata Calculation of US Data
Al Ahli Hospital		3.73394		3.73394	3.13523	3.16691	4.30098	0.289305	3.02043	109	Normal	Stata Calculation of US Data
Mean CTX Prescribed per Visit		2.79817		2.79817	2.69171	2.47865	3.11768	0.163016	2.4069	218	Normal	Stata Calculation of US Data
Chronic CTX Prescribed per Visit
Aknaf Beit Almaqdis Clinic		2		2	2	2	2	0	0	1	Normal	Stata Calculation of US Data
Al Ahli Hospital		4.64286		4.64286	4.65507	3.97369	5.31202	0.341412	1.27745	14	Normal	Stata Calculation of US Data
Mean Chronic CTX Prescribed per Visit		4.46667		4.46667	4.78293	3.75439	5.17894	0.363405	1.40746	15	Normal	Stata Calculation of US Data
Acute CTX Prescribed per Visit
Aknaf Beit Almaqdis Clinic		1.85849		1.85849	1.88841	1.69141	2.02557	0.0852444	0.877645	106	Normal	Stata Calculation of US Data
Al Ahli Hospital		3.48936		3.48936	3.17933	2.88126	4.09746	0.310255	3.00803	94	Normal	Stata Calculation of US Data
Mean Acute CTX Prescribed per Visit		2.625		2.625	2.65977	2.30591	2.94409	0.162802	2.30236	200	Normal	Stata Calculation of US Data
Unique Patient Count in Sample
Aknaf Beit Almaqdis Clinic		107		107	110.432	85.6	128.4	10.9184	N/A	N/A	Normal	Counts from US Data; Low/Hi Estimates = +/- Sensitivity Value
Al Ahli Hospital		109		109	98.0454	87.2	130.8	11.1224	N/A	N/A	Normal	Counts from US Data; Low/Hi Estimates = +/- Sensitivity Value
Total Unique Patient Count in Sample		216		216	246.184	172.8	259.2	22.0408	N/A	N/A	Normal	Counts from US Data; Low/Hi Estimates = +/- Sensitivity Value
Unique Chronic Patient Count in Sample
Aknaf Beit Almaqdis Clinic		1		1	0.97362	0.8	1.2	0.102041	N/A	N/A	Normal	Counts from US Data; Low/Hi Estimates = +/- Sensitivity Value
Al Ahli Hospital		14		14	13.2191	11.2	16.8	1.42857	N/A	N/A	Normal	Counts from US Data; Low/Hi Estimates = +/- Sensitivity Value
Total Unique Chronic Patient Count		15		15	14.6072	12	18	1.53061	N/A	N/A	Normal	Counts from US Data; Low/Hi Estimates = +/- Sensitivity Value
Unique Acute Patient Count in Sample
Aknaf Beit Almaqdis Clinic		105		105	110.977	84	126	10.7143	N/A	N/A	Normal	Counts from US Data; Low/Hi Estimates = +/- Sensitivity Value
Al Ahli Hospital		94		94	90.4592	75.2	112.8	9.59184	N/A	N/A	Normal	Counts from US Data; Low/Hi Estimates = +/- Sensitivity Value
Total Unique Acute Patient Count		199		199	201.571	159.2	238.8	20.3061	N/A	N/A	Normal	Counts from US Data; Low/Hi Estimates = +/- Sensitivity Value
Number of Visits in Sample
Aknaf Beit Almaqdis Clinic		109		109	113.724	87.2	130.8	11.1224	N/A	N/A	Normal	Counts from US Data; Low/Hi Estimates = +/- Sensitivity Value
Al Ahli Hospital		109		109	118.293	87.2	130.8	11.1224	N/A	N/A	Normal	Counts from US Data; Low/Hi Estimates = +/- Sensitivity Value
Total Number of Visits in Sample		218		218	216.263	174.4	261.6	22.2449	N/A	N/A	Normal	Counts from US Data; Low/Hi Estimates = +/- Sensitivity Value
Number of Chronic Care Visits in Sample
Aknaf Beit Almaqdis Clinic		1		1	0.975785	0.8	1.2	0.102041	N/A	N/A	Normal	Counts from US Data; Low/Hi Estimates = +/- Sensitivity Value
Al Ahli Hospital		14		14	13.9911	11.2	16.8	1.42857	N/A	N/A	Normal	Counts from US Data; Low/Hi Estimates = +/- Sensitivity Value
Total Number of Chronic Visits		15		15	14.2237	12	18	1.53061	N/A	N/A	Normal	Counts from US Data; Low/Hi Estimates = +/- Sensitivity Value
Number of Acute Care Visits in Sample
Aknaf Beit Almaqdis Clinic		107		107	107.181	85.6	128.4	10.9184	N/A	N/A	Normal	Counts from US Data; Low/Hi Estimates = +/- Sensitivity Value
Al Ahli Hospital		94		94	95.3444	75.2	112.8	9.59184	N/A	N/A	Normal	Counts from US Data; Low/Hi Estimates = +/- Sensitivity Value
Total Number of Acute Visits		201		201	208.763	160.8	241.2	20.5102	N/A	N/A	Normal	Counts from US Data; Low/Hi Estimates = +/- Sensitivity Value

## Sheet: Level of Facility
Sub-Recipient Name	Level	Country		Country-Wide Facilities Receiving AmeriCares Donations by Type
Hogar de Ancianos Llanos Magaña	1	El Salvador		Levels	Type		Country	check	unweighted per facility %	% Level 1 Facilities	# Level 1 Facilities	label	Per Facility %	% Level 2 Facilities	# Level 2 Facilities	label	Per Facility %	% Level 3 Facilities	# Level 3 Facilities	label	Per Facility %	% Level 4 Facilities	# Level 4 Facilities	label	Per Facility %	Total	Total
Adesco California Desarrollo Comunal	1	El Salvador		1	PHCC, Clinics		US	1	0.00101626	1	984	us_lev1	0.00101626	0	0	us_lev2	0.00101626	0	0	us_lev3	0.00101626	0	0	us_lev4	0.00101626	1	984
ADESCOBAC	1	El Salvador		2	Secondary		El Salvador	1	0.00295858	0.85503	289	es_lev1	0.00295858	0	0	es_lev2	0.00295858	0.14497	49	es_lev3	0.00295858	0	0	es_lev4	0.00295858	1	338
Alcaldía de Atiquizaya	1	El Salvador		3	Terciary		Ghana	1	0.0526316	0.37	7	ghana_lev1	0.0526316	0.0526316	1	ghana_lev2	0.0526316	0.578947	11	ghana_lev3	0.0526316	0	0	ghana_lev4	0.0526316	1	19
Asociación Chinchontepec	1	El Salvador		4	Medical outreach		India	1	0.0625	0.5	8	india_lev1	0.0625	0.25	4	india_lev2	0.0625	0.25	4	india_lev3	0.0625	0	0	india_lev4	0.0625	1.00158	16
Asociación de Guardavida de El Salvador	3	El Salvador					Nicaragua	1	0.00980392	0.9	92	nicaragua_lev1	0.00980392	0	0	nicaragua_lev2	0.00980392	0.0980392	10	nicaragua_lev3	0.00980392	0	0	nicaragua_lev4	0.00980392	1	102
Asociación Manos Amigas	3	El Salvador					Peru	1	0.037037	0.518519	14	peru_lev1	0.037037	0	0	peru_lev2	0.037037	0.481481	13	peru_lev3	0.037037	0	0	peru_lev4	0.037037	0.998039	27
Clínica ENRIQUE SOLER, CHAL, OM	1	El Salvador					Philippines	1	0.00142653	0.87	609.87	philippines_lev1	0.00142653	0	0	philippines_lev2	0.00142653	0.13	91.13	philippines_lev3	0.00142653	0	0	philippines_lev4	0.00142653	1	701
Clínica Hermano Pedro de Betancourt, OM	1	El Salvador					Romania	1	0.0909091	0.0909091	1	romania_lev1	0.0909091	0	0	romania_lev2	0.0909091	0.909091	10	romania_lev3	0.0909091	0	0	romania_lev4	0.0909091	1	11
Clínica JUAN PABLO II, MER, OM	1	El Salvador					Tanzania	1	0.25	0	0	tanzania_lev1	0.25	0	0	tanzania_lev2	0.25	1	4	tanzania_lev3	0.25	0	0	tanzania_lev4	0.25	1	4
Clínica Movil Enmanuel	1	El Salvador					West Bank	1	0.0434783	1	23	wb_lev1	0.0434783	0	0	wb_lev2	0.0434783	0	0	wb_lev3	0.0434783	0	0	wb_lev4	0.0434783	1	23
Clínica San José	1	El Salvador
Clínica SAN JUAN BAUTISTA, COAT, OM	1	El Salvador
Clínica San Vicente de Paul, OM	1	El Salvador			Notes from Li:
Clínica San Vicente de Paul, OM	1	El Salvador			10 of 11 faciliities we serve in Romania are major hospitals (level 3). The rest 1 is PHCC.
Clínica San Vicente de Paul, OM	1	El Salvador			4 of 4 facilities are hospital in Tanzania
Clínica Santa Teresita del Niño Jesus	1	El Salvador			13% of facilities are hospital, 87% are PHCC in philippines
Clínica Santo Hermano Pedro	1	El Salvador
Clínica Virgen de Philermo, OM	1	El Salvador
Comunidad Acagua	1	El Salvador
Comunidad Analquito	1	El Salvador
Fundación y Clínica Monte Sion	1	El Salvador
Iglesia Llanura de Dios	1	El Salvador
Obra Social y Clínica Juan Pablo II	1	El Salvador
Parroquia Divina Providencia	1	El Salvador
Parroquia La Natividad	1	El Salvador
Clínica ENRIQUE SOLER, CHAL, OM	1	El Salvador
Clínica Hermano Pedro de Betancourt, OM	1	El Salvador
Clínica JUAN PABLO II, MER, OM	1	El Salvador
Clínica SAN JUAN BAUTISTA, COAT, OM	1	El Salvador
Clínica San Vicente de Paul, OM	1	El Salvador
Clínica San Vicente de Paul, OM	1	El Salvador
Clínica Santa Teresita del Niño Jesus	1	El Salvador
Clínica Virgen de Philermo, OM	1	El Salvador
Parroquia Divina Providencia	1	El Salvador
Clínica ENRIQUE SOLER, CHAL, OM	1	El Salvador
Clínica Hermano Pedro de Betancourt, OM	1	El Salvador
Clínica JUAN PABLO II, MER, OM	1	El Salvador
Clínica SAN JUAN BAUTISTA, COAT, OM	1	El Salvador
Clínica San Vicente de Paul, OM	1	El Salvador
Clínica San Vicente de Paul, OM	1	El Salvador
Clínica Santa Teresita del Niño Jesus	1	El Salvador
Clínica Virgen de Philermo, OM	1	El Salvador
Hospital Militar	3	El Salvador
Hospital Nacional de Chalchuapa	3	El Salvador
Centro de Formacion Hnas. Franciscanas de la Purisima Comcepcion	1	El Salvador
Centro Hospital Josefino Vilaseca	3	El Salvador
Clínica SAN FRANCISCO DE ASIS, ATACO	1	El Salvador
Clínica Santa Teresita del Niño Jesus	1	El Salvador
Clínica Santo Hermano Pedro	1	El Salvador
Fundación y Clínica Monte Sion	1	El Salvador
Hogar de Ancianos Llanos Magaña	1	El Salvador
Iglesia Llanura de Dios	1	El Salvador
HOSPITAL DE NIÑOS BENJAMIN BLOOM	3	El Salvador
HOSPITAL DE NIÑOS BENJAMIN BLOOM	3	El Salvador
Hospital Nacional Saldaña	3	El Salvador
Hospital Nacional Saldaña	3	El Salvador
Hospital Nacional Saldaña	3	El Salvador
Obra Social y Clínica Juan Pablo II	1	El Salvador
Asociación Cruz Verde	3	El Salvador
Asociación de Guardavida de El Salvador	3	El Salvador
Hospital Militar	3	El Salvador
Hospital Militar	3	El Salvador
Hospital Militar	3	El Salvador
Hospital Militar	3	El Salvador
Hospital Militar	3	El Salvador
Hospital Militar	3	El Salvador
Hospital Militar	3	El Salvador
Hospital Nacional de Chalchuapa	3	El Salvador
Hospital Nacional de Chalchuapa	3	El Salvador
Hospital Nacional de Chalchuapa	3	El Salvador
Clínica SAN FRANCISCO DE ASIS, ATACO	1	El Salvador
Clínica San José	1	El Salvador
Hospital Militar	3	El Salvador
Hospital Nacional de Chalchuapa	3	El Salvador
HOSPITAL DE NIÑOS BENJAMIN BLOOM	3	El Salvador
HOSPITAL DE NIÑOS BENJAMIN BLOOM	3	El Salvador
Hospital Nacional de Chalatenango	3	El Salvador
Ernesto Barrientos	1	El Salvador
Salvador Valencia	1	El Salvador
Adesco California Desarrollo Comunal	1	El Salvador
Alcaldía de Atiquizaya	1	El Salvador
Asociación de Guardavida de El Salvador	3	El Salvador
Asociación de Guardavida de El Salvador	3	El Salvador
Centro Hospital Josefino Vilaseca	3	El Salvador
Clínica ENRIQUE SOLER, CHAL, OM	1	El Salvador
Clínica Hermano Pedro de Betancourt, OM	1	El Salvador
Clínica Movil Enmanuel	1	El Salvador
Clínica Movil Enmanuel	1	El Salvador
Clínica SAN FRANCISCO DE ASIS, ATACO	1	El Salvador
Clínica San Vicente de Paul, OM	1	El Salvador
Clínica Virgen de Philermo, OM	1	El Salvador
Hospital Militar	3	El Salvador
Hospital Nacional de Chalchuapa	3	El Salvador
Hospital Nacional de Chalchuapa	3	El Salvador
Hospital Nacional de Chalchuapa	3	El Salvador
Hospital Nacional de La Union	3	El Salvador
Hospital Nacional Saldaña	3	El Salvador
Obra Social y Clínica Juan Pablo II	1	El Salvador
Parroquia La Natividad	1	El Salvador
Unidad Municipal del Adulto Mayor	1	El Salvador
UNIDAD MUNICIPAL NIÑEZ, ADOLESCENCIA Y JUVENTUD	1	El Salvador
Clínica JUAN PABLO II, MER, OM	1	El Salvador
Clínica San Vicente de Paul, OM	1	El Salvador
Adesco California Desarrollo Comunal	1	El Salvador
Adesco San Antonio	1	El Salvador
Alcaldía de Atiquizaya	1	El Salvador
Asociación COOPERATIVA AYUDA MUTUA NTRA. SRA. FATIMA ACOBINC	1	El Salvador
Asociación de Personas con Discapacidad	1	El Salvador
Centro Escolar Jorge Larde	1	El Salvador
Clínica ENRIQUE SOLER, CHAL, OM	1	El Salvador
Clínica Hermano Pedro de Betancourt, OM	1	El Salvador
Clínica JUAN PABLO II, MER, OM	1	El Salvador
Clínica SAN JUAN BAUTISTA, COAT, OM	1	El Salvador
Clínica San Vicente de Paul, OM	1	El Salvador
Clínica San Vicente de Paul, OM	1	El Salvador
Clínica Santa Teresita del Niño Jesus	1	El Salvador
Clínica Virgen de Philermo, OM	1	El Salvador
Hogar de la Niña Moraga	1	El Salvador
Hospital Nacional de Chalchuapa	3	El Salvador
Parroquia La Natividad	1	El Salvador
UNION COMUNAL SALVADOREÑA	1	El Salvador
Obra Social y Clínica Juan Pablo II	1	El Salvador
Asociación de Hombres y Mujeres del Campo	1	El Salvador
ADESCA	1	El Salvador
Adesco California Desarrollo Comunal	1	El Salvador
Adesco San Antonio	1	El Salvador
ADESCOBAC	1	El Salvador
Alcaldía de Atiquizaya	1	El Salvador
Alcaldía Municipal de Ahuachapan	1	El Salvador
Asociación Chinchontepec	1	El Salvador
Asociación COOPERATIVA AYUDA MUTUA NTRA. SRA. FATIMA ACOBINC	1	El Salvador
Asociación COOPERATIVA AYUDA MUTUA NTRA. SRA. FATIMA ACOBINC	1	El Salvador
Asociación de Guardavida de El Salvador	1	El Salvador
Asociación de Personas con Discapacidad	1	El Salvador
Asociación Manos Amigas	1	El Salvador
Centro Escolar Jorge Larde	1	El Salvador
Clínica Movil Enmanuel	1	El Salvador
Clínica SAN FRANCISCO DE ASIS, ATACO	1	El Salvador
Clínica San José	1	El Salvador
Clínica Santa Teresita del Niño Jesus	1	El Salvador
Clínica Santa Teresita del Niño Jesus	1	El Salvador
Clínica Santo Hermano Pedro	1	El Salvador
Club 700, Operación Bendición	1	El Salvador
Comunidad Acagua	1	El Salvador
Comunidad Analquito	1	El Salvador
Comunidad Caserio Palo Blanco	1	El Salvador
Comunidad Hijas del Divino Salvador	1	El Salvador
Fundación Empresa y Desarrollo	1	El Salvador
Fundación Juda	1	El Salvador
Fundación y Clínica Monte Sion	1	El Salvador
Hogar de Ancianos Llanos Magaña	1	El Salvador
Hogar de la Niña Moraga	1	El Salvador
Hospital Nacional de Chalchuapa	3	El Salvador
Hospital Nacional de Chalchuapa	3	El Salvador
Hospital Nacional de La Union	3	El Salvador
Hospital Nacional Saldaña	3	El Salvador
Iglesia Llanura de Dios	1	El Salvador
Ministerio de Ayuda Social	1	El Salvador
Ministerio de Ayuda Social	1	El Salvador
MINISTERIO EBEN EZER	1	El Salvador
Mision Cristiana Rayo de Luz	1	El Salvador
Obra Social y Clínica Juan Pablo II	1	El Salvador
Parroqui Nuestra Señora de Asuncion Paleca	1	El Salvador
Parroquia Divina Providencia	1	El Salvador
Parroquia La Natividad	1	El Salvador
Parroquia Santa Rosa de Lima	1	El Salvador
Policia Nacional Civil	1	El Salvador
Policia Nacional Civil	1	El Salvador
Progama de Proteccion de Victimas y Testigos	1	El Salvador
Unidad Municipal del Adulto Mayor	1	El Salvador
UNIDAD MUNICIPAL NIÑEZ, ADOLESCENCIA Y JUVENTUD	1	El Salvador
UNION COMUNAL SALVADOREÑA	1	El Salvador
ADESCA	1	El Salvador
Adesco California Desarrollo Comunal	1	El Salvador
Adesco San Antonio	1	El Salvador
Alcaldía Municipal de Ahuachapan	1	El Salvador
Clínica ENRIQUE SOLER, CHAL, OM	1	El Salvador
Clínica Hermano Pedro de Betancourt, OM	1	El Salvador
Clínica JUAN PABLO II, MER, OM	1	El Salvador
Clínica Movil Enmanuel	1	El Salvador
Clínica San José	1	El Salvador
Clínica SAN JUAN BAUTISTA, COAT, OM	1	El Salvador
Clínica San Vicente de Paul, OM	1	El Salvador
Clínica San Vicente de Paul, OM	1	El Salvador
Clínica Santa Teresita del Niño Jesus	1	El Salvador
Clínica Santa Teresita del Niño Jesus	1	El Salvador
Clínica Virgen de Philermo, OM	1	El Salvador
Comunidad Analquito	1	El Salvador
Comunidad Caserio Palo Blanco	1	El Salvador
Comunidad Hijas del Divino Salvador	1	El Salvador
Francisco Javier Zalaya	1	El Salvador
Fundación Empresa y Desarrollo	1	El Salvador
Fundación Juda	1	El Salvador
Hospital Nacional de Chalchuapa	3	El Salvador
MINISTERIO EBEN EZER	1	El Salvador
Parroqui Nuestra Señora de Asuncion Paleca	1	El Salvador
Parroquia Santa Rosa de Lima	1	El Salvador
Progama de Proteccion de Victimas y Testigos	1	El Salvador
Unidad Municipal del Adulto Mayor	1	El Salvador
Clínica ENRIQUE SOLER, CHAL, OM	1	El Salvador
Clínica Hermano Pedro de Betancourt, OM	1	El Salvador
Clínica Movil Enmanuel	1	El Salvador
Clínica San Vicente de Paul, OM	1	El Salvador
Clínica San Vicente de Paul, OM	1	El Salvador
Clínica Santa Teresita del Niño Jesus	1	El Salvador
Comunidad Analquito	1	El Salvador
Fundación Empresa y Desarrollo	1	El Salvador
Obra Social y Clínica Juan Pablo II	1	El Salvador
Parroquia Divina Providencia	1	El Salvador
Clínica ENRIQUE SOLER, CHAL, OM	1	El Salvador
Clínica Hermano Pedro de Betancourt, OM	1	El Salvador
Clínica JUAN PABLO II, MER, OM	1	El Salvador
Clínica SAN JUAN BAUTISTA, COAT, OM	1	El Salvador
Clínica San Vicente de Paul, OM	1	El Salvador
Clínica San Vicente de Paul, OM	1	El Salvador
Clínica Santa Teresita del Niño Jesus	1	El Salvador
Clínica Virgen de Philermo, OM	1	El Salvador
Obra Social y Clínica Juan Pablo II	1	El Salvador
Clínica ENRIQUE SOLER, CHAL, OM	1	El Salvador
Clínica Hermano Pedro de Betancourt, OM	1	El Salvador
Clínica JUAN PABLO II, MER, OM	1	El Salvador
Clínica SAN JUAN BAUTISTA, COAT, OM	1	El Salvador
Clínica San Vicente de Paul, OM	1	El Salvador
Clínica San Vicente de Paul, OM	1	El Salvador
Clínica Santa Teresita del Niño Jesus	1	El Salvador
Clínica Virgen de Philermo, OM	1	El Salvador
Asociación Chinchontepec	1	El Salvador
Clínica ENRIQUE SOLER, CHAL, OM	1	El Salvador
Clínica Hermano Pedro de Betancourt, OM	1	El Salvador
Clínica JUAN PABLO II, MER, OM	1	El Salvador
Clínica SAN JUAN BAUTISTA, COAT, OM	1	El Salvador
Clínica San Vicente de Paul, OM	1	El Salvador
Clínica San Vicente de Paul, OM	1	El Salvador
Clínica Santa Teresita del Niño Jesus	1	El Salvador
Clínica Virgen de Philermo, OM	1	El Salvador
Comunidad Analquito	1	El Salvador
Hogar de Ancianos Llanos Magaña	1	El Salvador
Parroquia Divina Providencia	1	El Salvador
Unidad Municipal del Adulto Mayor	1	El Salvador
Clínica ENRIQUE SOLER, CHAL, OM	1	El Salvador
Clínica Hermano Pedro de Betancourt, OM	1	El Salvador
Clínica JUAN PABLO II, MER, OM	1	El Salvador
Clínica Movil Enmanuel	1	El Salvador
Clínica SAN FRANCISCO DE ASIS, ATACO	1	El Salvador
Clínica San José	1	El Salvador
Clínica San José	1	El Salvador
Clínica SAN JUAN BAUTISTA, COAT, OM	1	El Salvador
Clínica San Vicente de Paul, OM	1	El Salvador
Clínica San Vicente de Paul, OM	1	El Salvador
Clínica Santa Teresita del Niño Jesus	1	El Salvador
Clínica Virgen de Philermo, OM	1	El Salvador
Comunidad Acagua	1	El Salvador
Comunidad Hijas del Divino Salvador	1	El Salvador
Hogar de Ancianos Llanos Magaña	1	El Salvador
Hospital Nacional de Chalchuapa	3	El Salvador
Hospital Nacional de La Union	3	El Salvador
Obra Social y Clínica Juan Pablo II	1	El Salvador
Parroquia Divina Providencia	1	El Salvador
Clínica ENRIQUE SOLER, CHAL, OM	1	El Salvador
Clínica Hermano Pedro de Betancourt, OM	1	El Salvador
Clínica JUAN PABLO II, MER, OM	1	El Salvador
Clínica JUAN PABLO II, MER, OM	1	El Salvador
Clínica SAN JUAN BAUTISTA, COAT, OM	1	El Salvador
Clínica SAN JUAN BAUTISTA, COAT, OM	1	El Salvador
Clínica San Vicente de Paul, OM	1	El Salvador
Clínica San Vicente de Paul, OM	1	El Salvador
Clínica San Vicente de Paul, OM	1	El Salvador
Clínica Santa Teresita del Niño Jesus	1	El Salvador
Clínica Santa Teresita del Niño Jesus	1	El Salvador
Clínica Virgen de Philermo, OM	1	El Salvador
ADESCA	1	El Salvador
Adesco California Desarrollo Comunal	1	El Salvador
ADESCOBAC	1	El Salvador
Alcaldía de Atiquizaya	1	El Salvador
Asociación de Guardavida de El Salvador	3	El Salvador
Centro Hospital Josefino Vilaseca	3	El Salvador
Clínica Movil Enmanuel	1	El Salvador
Clínica SAN FRANCISCO DE ASIS, ATACO	1	El Salvador
Clínica San José	1	El Salvador
Clínica San Vicente de Paul, OM	1	El Salvador
Clínica Santa Teresita del Niño Jesus	1	El Salvador
Clínica Santa Teresita del Niño Jesus	1	El Salvador
Clínica Santo Hermano Pedro	1	El Salvador
Comunidad Acagua	1	El Salvador
Fundación Empresa y Desarrollo	1	El Salvador
Fundación y Clínica Monte Sion	1	El Salvador
Hogar de Ancianos Llanos Magaña	1	El Salvador
Mision Cristiana Rayo de Luz	1	El Salvador
Obra Social y Clínica Juan Pablo II	1	El Salvador
Parroquia La Natividad	1	El Salvador
Unidad Municipal del Adulto Mayor	1	El Salvador
Clínica SAN FRANCISCO DE ASIS, ATACO	1	El Salvador
Clínica San José	1	El Salvador
ADESCA	1	El Salvador
Adesco San Antonio	1	El Salvador
ADESCOBAC	1	El Salvador
Alcaldía Municipal de Ahuachapan	1	El Salvador
Asociación COOPERATIVA AYUDA MUTUA NTRA. SRA. FATIMA ACOBINC	3	El Salvador
Asociación de Personas con Discapacidad	3	El Salvador
Clínica ENRIQUE SOLER, CHAL, OM	1	El Salvador
Clínica Hermano Pedro de Betancourt, OM	1	El Salvador
Clínica JUAN PABLO II, MER, OM	1	El Salvador
Clínica Movil Enmanuel	1	El Salvador
Clínica SAN FRANCISCO DE ASIS, ATACO	1	El Salvador
Clínica San José	1	El Salvador
Clínica SAN JUAN BAUTISTA, COAT, OM	1	El Salvador
Clínica San Vicente de Paul, OM	1	El Salvador
Clínica San Vicente de Paul, OM	1	El Salvador
Clínica Santa Teresita del Niño Jesus	1	El Salvador
Clínica Santa Teresita del Niño Jesus	1	El Salvador
Clínica Santa Teresita del Niño Jesus	1	El Salvador
Clínica Virgen de Philermo, OM	1	El Salvador
Club 700, Operación Bendición	1	El Salvador
Comunidad Analquito	1	El Salvador
Comunidad Caserio Palo Blanco	1	El Salvador
Comunidad Hijas del Divino Salvador	1	El Salvador
Fundación Empresa y Desarrollo	1	El Salvador
Fundación y Clínica Monte Sion	1	El Salvador
Hogar de Ancianos Llanos Magaña	1	El Salvador
Hogar de la Niña Moraga	1	El Salvador
Ministerio de Ayuda Social	1	El Salvador
MINISTERIO EBEN EZER	1	El Salvador
Mision Cristiana Rayo de Luz	1	El Salvador
Necesidades Especiales	1	El Salvador
Obra Social y Clínica Juan Pablo II	1	El Salvador
Parroqui Nuestra Señora de Asuncion Paleca	1	El Salvador
Parroquia Divina Providencia	1	El Salvador
Parroquia Santa Rosa de Lima	1	El Salvador
Progama de Proteccion de Victimas y Testigos	1	El Salvador
UNIDAD MUNICIPAL NIÑEZ, ADOLESCENCIA Y JUVENTUD	1	El Salvador
UNION COMUNAL SALVADOREÑA	1	El Salvador
Clínica ENRIQUE SOLER, CHAL, OM	1	El Salvador
Comunidad Caserio Palo Blanco	1	El Salvador
Hogar de Ancianos Llanos Magaña	1	El Salvador
Parroquia San Antonio	1	El Salvador
Policia Nacional Civil	1	El Salvador
Hospital Nacional de Chalchuapa	3	El Salvador
ASOCIACIÓN STELLA MARIS	3	Peru
ALIANZA DE APOYO AL INEN - ALINEN	1	Peru
ASOCIACIÓN AYUDAR ES VIVIR	3	Peru
ASOCIACIÓN CLAS SAN MIGUEL - PIURA	3	Peru
ASOCIACIÓN DE DAMAS VOLUNTARIAS DEL INSTITUTO NACIONAL DE OFTALMOLOGÍA - INO	3	Peru
ASOCIACIÓN DE HOGARES NUEVO FUTURO PERÚ	3	Peru
ASOCIACIÓN MILAGRO DEL DIVINO NIÑO JESÚS	3	Peru
ASOCIACIÓN PERÚ-NIÑEZ	3	Peru
ASOCIACIÓN PRO DESARRLLO PERU VIDA	3	Peru
ASOCIACIÓN VIRGEN DE LORETO	3	Peru
CARITAS DIOCESANA DE AREQUIPA	1	Peru
CASA HOGAR PADRE MARTINHO	1	Peru
CENTRO DE REPOSO SAN JUAN DE DIOS	3	Peru
CENTRO MÉDICO DE PROMOCIÓN HUMANA AMOR DE DIOS	3	Peru
CLASS JORGE CHAVEZ	1	Peru
CLINICA SANTA TERESA	1	Peru
FUNDACIÓN DIVINA PROVIDENCIA	1	Peru
FUNDACIÓN INTEGRACIÓN COMUNITARIA	1	Peru
HOGAR CLÍNICA SAN JUAN DE DIOS	1	Peru
HOGAR SAN PEDRO	1	Peru
HOSPITAL SAN JUAN DE LURIGANCHO	3	Peru
POLICLÍNICO WOJTYLA S.A.C	1	Peru
PROGRAMA PUENTE DE VIDA	1	Peru
SOLIDARITY PERÚ - SP	1	Peru
UNIÓN BÍBLICA DEL PERÚ	1	Peru
UNIVERSIDAD NACIONAL MAYOR DE SAN MARCOS-CLÍNICA UNIVERSITARIA	3	Peru
VOLUNTARIADO CAYETANO HEREDIA	1	Peru
AMERICAN-RED-CROSS	1	US
AMERICAS2NDDHARVEST	1	US
BELCHER-GREGORY-MD	1	US
BERKOWITZ-RICHARD-MD	1	US
BEZWADA-HARI-MD	1	US
BOLHOFNER-BRETT-MD	1	US
BRUNS-BRAD-MD	1	US
CAMP_AILIPOMEH	1	US
CAMP_BOGGY_CREEK	1	US
CAMP_PASCUCCI	1	US
CAMP_WARREN_JYRCH	1	US
CAMPCOURAGENORTH	1	US
CAMP-HONOR	1	US
CAMP-OAKHURST	1	US
CHALKIN-BRIAN-DO	1	US
CHARDACK-MICHAEL-MD	1	US
CHRISTENSEN-CHRIS-MD	1	US
CLYBURN-TERRY-MD	1	US
DANIEL-CHARLES-P-MD	1	US
DENVER_HEMOPHILIA	1	US
DESHMANE-PRASHANT-MD	1	US
DEWEY-DONALD-MD	1	US
DIVERIS-JOHN-MD	1	US
DORR-LAWRENCE-MD	1	US
EDWARDS-JOHN-MD	1	US
EISER-THOMAS-MD	1	US
EMERSON-ROGER-MD	1	US
FALICOV-ALEXIS-MD	1	US
FRICKA-KEVIN-MD	1	US
GOODIN-ROBERT-MD	1	US
GOYTIA-ROBIN-MD	1	US
HAJNIK-CHRIS-MD	1	US
HANSEEN-ROSS-MD	1	US
HARWOOD-MAURY-MD	1	US
HIRSHORN-KURT-MD	1	US
HOLLAND-LAWRENCE-MD	1	US
HOLMES-PETER-MD	1	US
HOLMSTROM-MICHAEL-MD	1	US
HUNT-G-JASON-DO	1	US
IVANKOVICH-DANIEL-MD	1	US
JACKSON-ROBERT-MD	1	US
JANSSEN-THOMAS-MD	1	US
JOHNSON-DEREK-MD	1	US
JOSEPH-JAMES-MD	1	US
KENNEDY-E-JEFF-MD	1	US
KING-JASON-MD	1	US
LARSON-KURT-MD	1	US
LAVERNIA-CARLOS-MD	1	US
LIM-EDWARD-MD	1	US
LOMBARDI-ADOLPH-MD	1	US
MAGEE-TREVOR-MD	1	US
MILLER-MICHAEL-MD	1	US
MUZZONIGRO-THOMAS-MD	1	US
PETERSON-PAUL-MD	1	US
POPHAM-JEFFREY-MD	1	US
RANDALL-AMBER	1	US
SALIN-JEFFREY-DO	1	US
SALVATION ARMY-FL	1	US
SAMUELSON-THOMAS-MD	1	US
SENG-BRIAN-DO	1	US
STOCKS-GREGORY-MD	1	US
SUTTON-WILLIAM-MD	1	US
THACKER-SUNIL-MD	1	US
THROCKMORTON-THOMAS	1	US
USA-AK-CAMPFROZEN	1	US
USA-AK-ILIULIUK	1	US
USA-AK-INTERIORCHC	1	US
USA-AL-ALABAMAFC	1	US
USA-AL-BAYOUCLINIC	1	US
USA-AL-CRISTIANA	1	US
USA-AL-ETOWAHFCC	1	US
USA-AL-GOODSAMCLINIC	1	US
USA-ALLHANDS	1	US
USA-AL-MOMFHC	1	US
USA-AL-MPOWERCLINIC	1	US
USA-AL-OZANAM	1	US
USA-AL-PROMISETOHELP	1	US
USA-AL-STMICHAELS	1	US
USA-AR-CHARITABLECHR	1	US
USA-AR-CHCCAMDEN	1	US
USA-AR-CONWAYINTER	1	US
USA-AR-GAIN	1	US
USA-AR-HARMONYHC	1	US
USA-AR-INTERFAITH	1	US
USA-AR-LONOKECLINIC	1	US
USA-AR-NORTHWESTAR	1	US
USA-AR-RIVERVALLEY	1	US
USA-AR-UAMSHEALTH	1	US
USA-AZ-CAMPHONOR	1	US
USA-AZ-MARICOPAHCH	1	US
USA-AZ-MISSIONMERCY	1	US
USA-AZ-NATIVEAMERIC	1	US
USA-AZ-NAVAJOPUBLIC	1	US
USA-AZ-NEIGHBORCHRIS	1	US
USA-AZ-NORTHCOUNTRY	1	US
USA-AZ-PHOENIXFD	1	US
USA-AZ-PIMACOUNTYHD	1	US
USA-AZ-STVINCENT	1	US
USA-AZ-WESLEY	1	US
USA-CA-AVENAL	1	US
USA-CA-BARTZALTADON	1	US
USA-CA-BERKELEYFCC	1	US
USA-CA-BUDDISTTZUCHI	1	US
USA-CA-CENTERFHE	1	US
USA-CA-CHILDREN	1	US
USA-CA-CLINICBYBAY	1	US
USA-CA-COACHELLAVIM	1	US
USA-CA-CSUSMSTUHCPRO	1	US
USA-CA-DOCTORSWW	1	US
USA-CA-EISNER	1	US
USA-CA-FRC	1	US
USA-CA-GLENDALECFHC	1	US
USA-CA-HABORCC	1	US
USA-CA-KIDSCOMEFIRST	1	US
USA-CA-LABIOMEDWOMEN	1	US
USA-CA-LAMAESTRA	1	US
USA-CA-LIVINGSTONE	1	US
USA-CA-MARINCC	1	US
USA-CA-MMADVENTURES	1	US
USA-CA-MODESTO	1	US
USA-CA-MTNHEALTH	1	US
USA-CA-NHANHEALTH	1	US
USA-CA-SABANFREECLIN	1	US
USA-CA-SACRAMENTO	1	US
USA-CA-SAMHOUSE	1	US
USA-CA-SAMUELDIXON	1	US
USA-CA-SANFRAN-FC	1	US
USA-CA-SANTAMARIA	1	US
USA-CA-SANTAROSA	1	US
USA-CA-SCHOOLHEALTH	1	US
USA-CA-SDVALVERDE	1	US
USA-CA-SHASTA	1	US
USA-CA-STMARYS	1	US
USA-CA-STVINCENTHC	1	US
USA-CA-TARZANA	1	US
USA-CATHOLICCHARUSA	1	US
USA-CA-TRAYFREECLIN	1	US
USA-CA-URBANPROJECTS	1	US
USA-CA-VALLEYCOMM	1	US
USA-CA-VISTACHC	1	US
USA-CA-VOLUNTEERSSD	1	US
USA-CA-WESTMINSTER	1	US
USA-CENTROMED	1	US
USA-CO-ACSCOMMUNITY	1	US
USA-CO-CARINCLINIC	1	US
USA-CO-CHRISTCLINIC	1	US
USA-CO-COMMHEALTHSER	1	US
USA-CO-DREAMFCWOMENS	1	US
USA-CO-HIGHPLAINSCHC	1	US
USA-CO-HOPELIGHTMED	1	US
USA-CO-JEFFERSONMNL	1	US
USA-CO-LOVELAND	1	US
USA-CO-MCPN	1	US
USA-CO-MISSIONMED	1	US
USA-CO-OLATHECC	1	US
USA-CO-SEMHS	1	US
USA-CO-SETFAMMEDCLIN	1	US
USA-CO-SOUTHROUTTCEN	1	US
USA-CO-TLCPHARMACY	1	US
USA-CT-ACBRIDGEPORT	1	US
USA-CT-ACCLINICS	1	US
USA-CT-ACDANBURY	1	US
USA-CT-ACNORWALK	1	US
USA-CT-ACSTAMFORD	1	US
USA-CT-BRIDGES	1	US
USA-CT-CMHA	1	US
USA-CT-FAIRHAVENCHC	1	US
USA-CT-FCENTERSFQHC	1	US
USA-CT-HAVENFC	1	US
USA-CT-KEVINSCENTER	1	US
USA-CT-SAMARITANHC	1	US
USA-CT-STAYWELL	1	US
USA-DC-MARYSCENTER	1	US
USA-DE-GATEWAY	1	US
USA-DE-WESTSIDE	1	US
USA-FL-AGAPEFQHC	1	US
USA-FL-ARCHWAYS	1	US
USA-FL-BETTERWAY	1	US
USA-FL-BORINQUENHCC	1	US
USA-FL-BREVARDHEALTH	1	US
USA-FL-BROWARDINC	1	US
USA-FL-BROWARDPB	1	US
USA-FL-CALVARYCOMMFC	1	US
USA-FL-CAMILLUS	1	US
USA-FL-CARERES	1	US
USA-FL-CARIDAD	1	US
USA-FL-CHC	1	US
USA-FL-CHILDRENDTC	1	US
USA-FL-CHRISTMEDFC	1	US
USA-FL-CHSOUTHFLINC	1	US
USA-FL-CITRUSHEALTH	1	US
USA-FL-CLAYBHC	1	US
USA-FL-CLBRUMBACK	1	US
USA-FL-CLEARWATER	1	US
USA-FL-DAVIDLAWRENCE	1	US
USA-FL-FLAGLER	1	US
USA-FL-FLORIDACOMHEA	1	US
USA-FL-GOODHEALTHCLI	1	US
USA-FL-GOODSAMPASCO	1	US
USA-FL-GOODSAMRXHEAL	1	US
USA-FL-GRACEMEDICAL	1	US
USA-FL-GUIDANCECARE	1	US
USA-FL-HALEYCENTER	1	US
USA-FL-HANDSCLINIC	1	US
USA-FL-HEALTHNHOPECL	1	US
USA-FL-HEPFCC	1	US
USA-FL-JESSIETRICE	1	US
USA-FL-LAKEVIEW	1	US
USA-FL-LEECOUNTYPHD	1	US
USA-FL-LIFESTREAM	1	US
USA-FL-LIGHTOFWORLD	1	US
USA-FL-LOTUS	1	US
USA-FL-MERIDIAN	1	US
USA-FL-MHRCFACT	1	US
USA-FL-MIAMIRESCUE	1	US
USA-FL-NEIGHBORHOOD	1	US
USA-FL-NOBROWARDHOSP	1	US
USA-FL-NORTHBROWARD	1	US
USA-FL-NORTHSIDE	1	US
USA-FL-ONESTOP	1	US
USA-FL-OPENDOORHC	1	US
USA-FL-ORLANDOHEALTH	1	US
USA-FL-PALMSPRINGSMC	1	US
USA-FL-PARKVIEWMC	1	US
USA-FL-PEMHS	1	US
USA-FL-PROJECTSOS	1	US
USA-FL-RHNMONROE	1	US
USA-FL-SACREDHEART	1	US
USA-FL-SALVATIONARMY	1	US
USA-FL-SAMARITANSTCC	1	US
USA-FL-SEVENTHAVEBRO	1	US
USA-FL-SPACECOAST	1	US
USA-FL-SRFRIENDFCC	1	US
USA-FL-STANDREW	1	US
USA-FL-STEPS	1	US
USA-FL-STJOHNBOSCO	1	US
USA-FL-SWEETWATER	1	US
USA-FL-TALBOTLAKE	1	US
USA-FL-TREASUREFQHC	1	US
USA-FL-TRUEHEALTH	1	US
USA-FL-UNIOFMIAMI	1	US
USA-FL-VILLAGESOUTH	1	US
USA-FL-VIMSTUART	1	US
USA-FL-VINMOBILEFCC	1	US
USA-FL-VIRGINIAVCC	1	US
USA-FL-VVIMDAYTONA	1	US
USA-FL-WATERMANCPHC	1	US
USA-FL-WAYFREECLINIC	1	US
USA-FL-WCGULFCOAST	1	US
USA-FL-WESTFLORIDACC	1	US
USA-FL-WESTSIDESAM	1	US
USA-FL-WESTVOLUSIA	1	US
USA-FL-WHOLEFAMILYHC	1	US
USA-GA-ADVANTAGEBHS	1	US
USA-GA-ATHENSNURSES	1	US
USA-GA-AVITA	1	US
USA-GA-BENMASSELL	1	US
USA-GA-BETHESDA	1	US
USA-GA-BHSSOUTH	1	US
USA-GA-CAPNURSES	1	US
USA-GA-CARINGHANDS	1	US
USA-GA-CMAP	1	US
USA-GA-DEOFC	1	US
USA-GA-ELLENTONHD	1	US
USA-GA-FAYETTECLINIC	1	US
USA-GA-GAREHAB	1	US
USA-GA-GEORGIAFARM	1	US
USA-GA-GEORGIAHIGH	1	US
USA-GA-GOODSAMATL	1	US
USA-GA-GOODSAMGARDEN	1	US
USA-GA-GOODSAMGWINNE	1	US
USA-GA-GOODSAMHEALTH	1	US
USA-GA-GOODSAMHOUSE	1	US
USA-GA-GOODSHEPFCC	1	US
USA-GA-GOODSHEPHERD	1	US
USA-GA-GWINNETTCC	1	US
USA-GA-HANDSOFHOPE	1	US
USA-GA-HEALATLANTA	1	US
USA-GA-HEALINGBRIDGE	1	US
USA-GA-HEARTHANDS	1	US
USA-GA-HOUSTON	1	US
USA-GA-MACONCLINIC	1	US
USA-GA-MCINTOSH	1	US
USA-GA-MCKINNEY	1	US
USA-GA-MEDLINK	1	US
USA-GA-MERCYHEALTH	1	US
USA-GA-METROATL	1	US
USA-GA-OCONEECSB	1	US
USA-GA-OPENARMS	1	US
USA-GA-PALMETTO	1	US
USA-GA-RAPHACLINIC	1	US
USA-GA-RECOVERYATL	1	US
USA-GA-RILEYMEDICAL	1	US
USA-GA-ROCKSPRINGS	1	US
USA-GA-STMARYS	1	US
USA-GA-STVINCENT	1	US
USA-GA-UHWFC	1	US
USA-GA-UNISONBH	1	US
USA-HI-HABILITAT	1	US
USA-HI-WAIMANALOHC	1	US
USA-HI-WESTHAWAIICHC	1	US
USA-IA-ALLCAREHEALTH	1	US
USA-IA-BHMENTAL	1	US
USA-IA-BUENAVISTA	1	US
USA-IA-CALHOUNCPH	1	US
USA-IA-CEDARCOUNTY	1	US
USA-IA-CLARKECOUNTY	1	US
USA-IA-COMHEALTHFC	1	US
USA-IA-DALLASCTYHD	1	US
USA-IA-GRINNELLCHD	1	US
USA-IA-HAMILTONCPH	1	US
USA-IA-HISHANDSFMC	1	US
USA-IA-LACLINICA	1	US
USA-IA-LINNCOUNTYPH	1	US
USA-IA-MARIONCOUNTY	1	US
USA-IA-PROMISECHC	1	US
USA-IA-PROTEUS	1	US
USA-IA-RIVERHILLS	1	US
USA-IA-SIOUXLANDHD	1	US
USA-IA-STLUKES	1	US
USA-IA-SWIMHC	1	US
USA-IA-VERAFRENCHMHC	1	US
USA-IA-VNAPOTTAWATTA	1	US
USA-IA-VODEC	1	US
USA-IA-WEBSTERCHD	1	US
USA-IA-WEBSTERCITY	1	US
USA-ID-CANYONCC	1	US
USA-ID-FAMILYHEALTH	1	US
USA-ID-FRIENDSHIP	1	US
USA-ID-POCATELLOFC	1	US
USA-ID-SNAKERIVER	1	US
USA-ID-SOUTHWEST	1	US
USA-ID-VFHC	1	US
USA-IL-ADAMSCHD	1	US
USA-IL-AUNTMARTHA	1	US
USA-IL-AVICENNACHC	1	US
USA-IL-AZZARELLI	1	US
USA-IL-BOLINGBROOKFC	1	US
USA-IL-BRIDGECLINIC	1	US
USA-IL-CASEYVILLE	1	US
USA-IL-CHICFQHC	1	US
USA-IL-COMMCHICAGO	1	US
USA-IL-COMMNORMAL	1	US
USA-IL-FAMILYHPC	1	US
USA-IL-FAYETTECHD	1	US
USA-IL-GATEWAYSP	1	US
USA-IL-GATEWAYWEST	1	US
USA-IL-GFCARBONDALE	1	US
USA-IL-GRUNDYCHD	1	US
USA-IL-HEARTLANDHC	1	US
USA-IL-HIPPOCRATESFC	1	US
USA-IL-HOFFMAN	1	US
USA-IL-HOWARDHC	1	US
USA-IL-IWSCHICAGO	1	US
USA-IL-LAKEVILLA	1	US
USA-IL-LIVINGSTON	1	US
USA-IL-MCHENRYCDH	1	US
USA-IL-MONROECHD	1	US
USA-IL-NIGHTMINISTRY	1	US
USA-IL-SCHUYLER	1	US
USA-IL-SOUTHERNSEVEN	1	US
USA-IL-SSCOUNCIL	1	US
USA-IL-THEARK	1	US
USA-IL-THRESHOLDS	1	US
USA-IL-TRICITYHEALTH	1	US
USA-IL-TRILOGY	1	US
USA-IL-VNAHEALTHFQHC	1	US
USA-IL-WABASHCHD	1	US
USA-IL-WHITESIDE	1	US
USA-IL-WHITESIDECHD	1	US
USA-IL-WILLCOUNTY	1	US
USA-IL-WILLGRUNDYFC	1	US
USA-IL-WOODFORDCHD	1	US
USA-IN-ASPIRE	1	US
USA-IN-ASPIREINC	1	US
USA-IN-BRIDGESHEALTH	1	US
USA-IN-CARROLLCOUNTY	1	US
USA-IN-ELKHARTCHD	1	US
USA-IN-GOODNEWSHC	1	US
USA-IN-HEALTHLINC	1	US
USA-IN-JACKSONCHD	1	US
USA-IN-LIFESPRINGINC	1	US
USA-IN-MARRAM	1	US
USA-IN-MATTHEW25	1	US
USA-IN-MCAULEYCLINIC	1	US
USA-IN-NORTHSHORE	1	US
USA-IN-OAKLAWN	1	US
USA-IN-SCOTTCOUNTYHD	1	US
USA-IN-SHELBY	1	US
USA-IN-SIHCFCC	1	US
USA-IN-SMBHCFCC	1	US
USA-IN-SPENCERCHD	1	US
USA-IN-STCLARE	1	US
USA-IN-STJOSEPHHC	1	US
USA-IN-STMARTINS	1	US
USA-IN-STTHOMASCLINI	1	US
USA-IN-VIMMONROE	1	US
USA-IN-WARRICKHD	1	US
USA-KS-AGAPEHEALTH	1	US
USA-KS-CHEROKEE	1	US
USA-KS-CLAYCOUNTYHD	1	US
USA-KS-COMCARE	1	US
USA-KS-COMMHEALTHCTR	1	US
USA-KS-COMMUNITYHM	1	US
USA-KS-GUADALUPE	1	US
USA-KS-KONZAPRAIRIE	1	US
USA-KS-LAWRENCEDOUG	1	US
USA-KS-MARSHALLCHD	1	US
USA-KS-MSB	1	US
USA-KS-RILEYCHD	1	US
USA-KS-SALINAHEALTH	1	US
USA-KS-SOUTHWESTBLVD	1	US
USA-KY-ANGELSCOMMCL	1	US
USA-KY-BLUEGRASS	1	US
USA-KY-CAP	1	US
USA-KY-COMCLINHARLAR	1	US
USA-KY-FAITHPHARM	1	US
USA-KY-FHCLOUISVILLE	1	US
USA-KY-GRACECHC	1	US
USA-KY-GRACEMEDICAL	1	US
USA-KY-HOPEHEALTHCLI	1	US
USA-KY-MERCYMEDICAL	1	US
USA-KY-NEWHOPE	1	US
USA-KY-REFUGECLINIC	1	US
USA-KY-ROSEGARDENFC	1	US
USA-KY-UNIVLOUISVIL	1	US
USA-KY-WHITEHOUSE	1	US
USA-LA-BATONROUGEPCC	1	US
USA-LA-CHILDRENS-HOS	1	US
USA-LA-CMAPEXPRESS	1	US
USA-LA-COMMUNITYRC	1	US
USA-LA-EXCELTH	1	US
USA-LA-FBCENTRALLA	1	US
USA-LA-HCHNEWORLEANS	1	US
USA-LA-HEALTHWORX	1	US
USA-LA-LAFAYETTECHC	1	US
USA-LA-MAMOU	1	US
USA-LA-MLKHEALTH	1	US
USA-LA-NODREAMCENTER	1	US
USA-LA-NOLAHEALTHDEP	1	US
USA-LA-OLOLRMC	1	US
USA-LA-PATIENTSCARE	1	US
USA-LA-SECONDHARVEST	1	US
USA-LA-SHREVEPORTRM	1	US
USA-LA-STVINCENTDP	1	US
USA-LA-TOTALFAMILY	1	US
USA-LA-TSA-BR	1	US
USA-LA-UNITEDCHC	1	US
USA-LA-VOLHEALTHCORP	1	US
USA-LUTHERANDISASTER	1	US
USA-MA-BROCKTON	1	US
USA-MA-CHANGE	1	US
USA-MA-DUFFYHEALTH	1	US
USA-MA-EVERETTHD	1	US
USA-MA-FRAMINGHAM	1	US
USA-MA-GBFB	1	US
USA-MA-ISLANDFQHC	1	US
USA-MA-METROWEST	1	US
USA-MA-TEWKSBURYPHD	1	US
USA-MA-UPHAMFQHC	1	US
USA-MA-VOLBERKSHIRES	1	US
USA-MD-COMMUNITY	1	US
USA-MD-HEALTHPARTNER	1	US
USA-MD-MISSIONMERCY	1	US
USA-MD-SHEPHERDSCL	1	US
USA-MD-STCLAREMED	1	US
USA-ME-ACCESSHEALTH	1	US
USA-ME-BREWERFQHC	1	US
USA-ME-FISHRIVERFQHC	1	US
USA-ME-KATAHDINVALHC	1	US
USA-ME-KNOXCOUNTYHC	1	US
USA-ME-PORTLANDCHC	1	US
USA-ME-YORKCOUNTY	1	US
USA-MI-CABRINICLINIC	1	US
USA-MI-CATHERINE	1	US
USA-MI-CBRIDGEFQHC	1	US
USA-MI-CCCMOROSS	1	US
USA-MI-CCCSOUTHFIELD	1	US
USA-MI-CHASS	1	US
USA-MI-CITYONAHILL	1	US
USA-MI-COVCOMMROYAL	1	US
USA-MI-COVENANTCC	1	US
USA-MI-FERNCARE	1	US
USA-MI-GARYBURNSTEIN	1	US
USA-MI-HOLLANDFREECL	1	US
USA-MI-HOPEMEDICAL	1	US
USA-MI-HUDA	1	US
USA-MI-NORTHERNCARE	1	US
USA-MI-NORTHPOINTE	1	US
USA-MI-NORTHWEST	1	US
USA-MI-NSO	1	US
USA-MI-OASISOFHOPE	1	US
USA-MI-OGEMAWFCC	1	US
USA-MI-PEOPLESCLINIC	1	US
USA-MI-RENEWEDHOPE	1	US
USA-MI-SALVATIONARMY	1	US
USA-MI-STEHOUWER	1	US
USA-MI-STJOSEPH	1	US
USA-MI-STLUKES	1	US
USA-MI-TRAVERSE	1	US
USA-MN-JUSTKIDS	1	US
USA-MN-OPENCITIES	1	US
USA-MN-PHILLIPSFCC	1	US
USA-MN-SOUTHSIDECHS	1	US
USA-MO-BUTLERHD	1	US
USA-MO-CAPEGIRARDEAU	1	US
USA-MO-CASADESALUD	1	US
USA-MO-CHIPSFC	1	US
USA-MO-COMMUNITYCLIN	1	US
USA-MO-DADECOUNTYHD	1	US
USA-MO-FAMILYCAREHC	1	US
USA-MO-FRANKLINCPH	1	US
USA-MO-GOODSAMCARE	1	US
USA-MO-HICKORYHD	1	US
USA-MO-KANSASCITY	1	US
USA-MO-KITCHENCLINIC	1	US
USA-MO-LAKESTLVIM	1	US
USA-MO-LIVINGSTONCHC	1	US
USA-MO-MADISONCHD	1	US
USA-MO-MCDONALDCHD	1	US
USA-MO-MEDMISSCHRIST	1	US
USA-MO-OZARKSCHC	1	US
USA-MO-POLKCOUNTYCHD	1	US
USA-MO-SAMARITAN	1	US
USA-MO-SEMOHEALTHNET	1	US
USA-MO-SOCIALWELFARE	1	US
USA-MO-SOUTHCENTRAL	1	US
USA-MO-STLOUISFOOD	1	US
USA-MO-SWMISSOURI	1	US
USA-MO-VIM	1	US
USA-MO-VOLUNTEERSMD	1	US
USA-MO-WEBSTERHEALTH	1	US
USA-MO-WESTPLAINS	1	US
USA-MS-COASTALFAMILY	1	US
USA-MS-DELTAHEALTH	1	US
USA-MS-FBCMEDICAL	1	US
USA-MS-FORESTBAPTIST	1	US
USA-MS-LEFLORECHC	1	US
USA-MS-MANNA	1	US
USA-MT-BIGHORN	1	US
USA-NC-ADAFREECLINIC	1	US
USA-NC-BETHESDA	1	US
USA-NC-BROADSTFOUND	1	US
USA-NC-CAMPBELLUCLIN	1	US
USA-NC-CAPEFEARCLIN	1	US
USA-NC-CCCFORSYTH	1	US
USA-NC-CCCHIGHLANDS	1	US
USA-NC-CCMPHARMACY	1	US
USA-NC-CHARLOTTECHC	1	US
USA-NC-CLEVELANDCHD	1	US
USA-NC-COMMCAREDARE	1	US
USA-NC-COMMHEALTHUC	1	US
USA-NC-DAVIDSON	1	US
USA-NC-FCHENDERSON	1	US
USA-NC-GOODSAMCLINIC	1	US
USA-NC-GRHICKORY	1	US
USA-NC-HEALTHQUEST	1	US
USA-NC-HEALTHREACH	1	US
USA-NC-HEARTBRIGHT	1	US
USA-NC-HELPINGHANDCL	1	US
USA-NC-HELPINGHANDS	1	US
USA-NC-HOPECLINIC	1	US
USA-NC-LAKENORMAN	1	US
USA-NC-MARIAMFCC	1	US
USA-NC-MERCEHEALTH	1	US
USA-NC-MERCICLINIC	1	US
USA-NC-MOOREFREECL	1	US
USA-NC-NEWHOPE	1	US
USA-NC-OPENALAMANCE	1	US
USA-NC-OPENDOORURBAN	1	US
USA-NC-PITTCOUNTY	1	US
USA-NC-ROANOKECHC	1	US
USA-NC-ROBESONHCC	1	US
USA-NC-ROSEHILLRHC	1	US
USA-NC-SCOTLAND	1	US
USA-NC-SHELTERHEALTH	1	US
USA-NC-SHEPHERDSCL	1	US
USA-NC-SURRYMEDICAL	1	US
USA-NC-SWAINCARING	1	US
USA-NC-THECARECLINIC	1	US
USA-NC-THECOMMFREECL	1	US
USA-NC-WARRENCTYFC	1	US
USA-ND-COMMHEALTH	1	US
USA-ND-NORTHLAND	1	US
USA-ND-ROLETTEPHD	1	US
USA-ND-VALLEYCHC	1	US
USA-NE-HEARTMINISTRY	1	US
USA-NE-LOUPBASIN	1	US
USA-NE-ONEWORLDCOMM	1	US
USA-NE-PEOPLESCITY	1	US
USA-NE-REDWILLOWCHD	1	US
USA-NE-SWNEBRASKAHD	1	US
USA-NE-WESTCENTRAL	1	US
USA-NH-COOSCOUNTY	1	US
USA-NJ-CAPEVOLUNTEER	1	US
USA-NJ-COMMHEALTHCAR	1	US
USA-NJ-CPCBHC	1	US
USA-NJ-EVASVILLAGE	1	US
USA-NJ-FHAKD	1	US
USA-NJ-FRECLINSUSSEX	1	US
USA-NJ-GREATTRENCMH	1	US
USA-NJ-HENRYAUSTINHC	1	US
USA-NJ-JEWISHREN	1	US
USA-NJ-NHCAC	1	US
USA-NJ-PARKERFAMILY	1	US
USA-NJ-ZUFALLHC	1	US
USA-NM-LASCLINICAS	1	US
USA-NM-PECOSVALLEY	1	US
USA-NM-VILLATHERESE	1	US
USA-NV-ANEWDAYFQHC	1	US
USA-NV-BOWERSCHOOLHC	1	US
USA-NV-FIRSTMED	1	US
USA-NV-HELPINGKIDS	1	US
USA-NV-HOPEFQHC	1	US
USA-NV-HTCNEVADA	1	US
USA-NV-NOCC	1	US
USA-NV-SNAMHS	1	US
USA-NY-ACHC	1	US
USA-NY-AFRICANSVCS	1	US
USA-NY-AMAUSHEALTH	1	US
USA-NY-APICHACHC	1	US
USA-NY-CAPITALCITYFC	1	US
USA-NY-CHAUTAUQUACHD	1	US
USA-NY-DAMIANFCC	1	US
USA-NY-ERIECHD	1	US
USA-NY-ESSEXCHD	1	US
USA-NY-FLOATING	1	US
USA-NY-GREATERHUDSON	1	US
USA-NY-GREENECOUNTY	1	US
USA-NY-HERITAGE	1	US
USA-NY-INTERFAITHFCC	1	US
USA-NY-ITHACA	1	US
USA-NY-NEASTKIDNEY	1	US
USA-NY-NIAGARACHD	1	US
USA-NY-PUTNAMCHD	1	US
USA-NY-ROCKAWAYCL	1	US
USA-NY-ROTACARENY	1	US
USA-NY-SCHOHARIECHD	1	US
USA-NY-STEUBENCPH	1	US
USA-NY-STJOSEPHSCENT	1	US
USA-NY-SUNYBROOKLYN	1	US
USA-NY-WARRENCOUNTY	1	US
USA-OH-CAREALLIANCE	1	US
USA-OH-CHARITABLEPH	1	US
USA-OH-CHCGDALEX	1	US
USA-OH-CHCGDEAST	1	US
USA-OH-COMPASSIONATE	1	US
USA-OH-CROSSROAD	1	US
USA-OH-FAIRFIELDCHC	1	US
USA-OH-FREECLEVELAND	1	US
USA-OH-GOODSAMARITAN	1	US
USA-OH-HARTVILLE	1	US
USA-OH-HEALTHCARECON	1	US
USA-OH-HEALTHPARTNER	1	US
USA-OH-HPWESTERNOH	1	US
USA-OH-JEFFERSON	1	US
USA-OH-LAKECOUNTY	1	US
USA-OH-LOGANCOUNTY	1	US
USA-OH-LORAIN	1	US
USA-OH-LOWERLIGHTS	1	US
USA-OH-MEDINA	1	US
USA-OH-NORTHCOAST	1	US
USA-OH-REACHOUT	1	US
USA-OH-SOUTHEASTINC	1	US
USA-OH-STVINCENT	1	US
USA-OH-UNIONCHD	1	US
USA-OH-VINEYARDFMC	1	US
USA-OK-AMREDCROSS	1	US
USA-OK-BAPTISTMISSCL	1	US
USA-OK-CAMPINDEP	1	US
USA-OK-COMANCHEHD	1	US
USA-OK-COMMHEALTHCEN	1	US
USA-OK-CREOKS	1	US
USA-OK-CROSSCROWN	1	US
USA-OK-CROSSINGS	1	US
USA-OK-ETOWAH	1	US
USA-OK-FUNDACION	1	US
USA-OK-GOODSHEPHERD	1	US
USA-OK-HOPECLINIC	1	US
USA-OK-HOPEMEDICAL	1	US
USA-OK-LAWTONFQHC	1	US
USA-OK-MINISTRIESJES	1	US
USA-OK-MORTONCOMPSER	1	US
USA-OK-MUSKOGOOD	1	US
USA-OK-NEIGHBOR	1	US
USA-OK-REDROCK	1	US
USA-OK-STCHARLES	1	US
USA-OK-STILLWATERCHC	1	US
USA-OK-TRINITY	1	US
USA-OK-VARIETYCARE	1	US
USA-OK-WOFCC	1	US
USA-OR-COMPASSION	1	US
USA-OR-NWHS	1	US
USA-OR-PROVIDENCEFC	1	US
USA-OR-VIMCASCADES	1	US
USA-OR-VIMSPRINGFIEL	1	US
USA-PA-ACOMMUNITYCL	1	US
USA-PA-ANNSILVERMAN	1	US
USA-PA-CATHOLIC	1	US
USA-PA-CENTPHARMCLIN	1	US
USA-PA-CENTREVOLUNT	1	US
USA-PA-CVIM	1	US
USA-PA-DUBOIS	1	US
USA-PA-EDWARDLEAHY	1	US
USA-PA-HEALTHLINK	1	US
USA-PA-JOHNSTOWN	1	US
USA-PA-KATALLASSOFHC	1	US
USA-PA-LEBANONVIM	1	US
USA-PA-SAFETYNET	1	US
USA-PA-THECLINIC	1	US
USA-PA-VIMLACKAWANNA	1	US
USA-PA-VIMWILKESBARR	1	US
USA-PA-WATERSTREET	1	US
USA-PA-WESLEYHC	1	US
USA-PR-ASPPR	1	US
USA-RI-EASTBAY	1	US
USA-RI-THUNDERMISTHC	1	US
USA-SAVE	1	US
USA-SC-ANDERSONFC	1	US
USA-SC-CHCENTCLIN	1	US
USA-SC-CLEMSONFREE	1	US
USA-SC-CLINICAGRATIS	1	US
USA-SC-CMCAIKEN	1	US
USA-SC-COMMUNITYMEDS	1	US
USA-SC-DARLINGTON	1	US
USA-SC-DILLONCOUNTY	1	US
USA-SC-FOURHOLES	1	US
USA-SC-FREEMEDICALCL	1	US
USA-SC-GNMCBEAUFORT	1	US
USA-SC-GOODSAMCLINIC	1	US
USA-SC-GREENVILLE	1	US
USA-SC-GREENWOOD	1	US
USA-SC-HOPEHEALTH	1	US
USA-SC-KERSHAWCLINIC	1	US
USA-SC-MIDDLETYGER	1	US
USA-SC-ORANGEBURG	1	US
USA-SC-ROSACLARK	1	US
USA-SC-RURALHEALTH	1	US
USA-SC-SAMHCPICKENS	1	US
USA-SC-SHIFACLINIC	1	US
USA-SC-SMITHMEDICAL	1	US
USA-SC-STLUKE	1	US
USA-SC-SUMPTERFC	1	US
USA-SC-VOLUNTEERS	1	US
USA-SD-CHCBH	1	US
USA-SD-COMMUNITYCARE	1	US
USA-SD-LEWISANDCLARK	1	US
USA-SD-PRARIEHEALTH	1	US
USA-SD-UNIONHEALTH	1	US
USA-TN-CAREANDHOPE	1	US
USA-TN-CHURCHHILL	1	US
USA-TN-FREEMEDOAK	1	US
USA-TN-GOODSAMCLINIC	1	US
USA-TN-GOODSHEPHCP	1	US
USA-TN-HEALINGHANDS	1	US
USA-TN-MATTHEWWALKER	1	US
USA-TN-PARTNERSHEALI	1	US
USA-TN-RAM	1	US
USA-TN-RURALCUMBERLA	1	US
USA-TN-SHELBYVILLE	1	US
USA-TN-SILOAMFAMILY	1	US
USA-TN-STMARYS	1	US
USA-TX-AAHCGHA	1	US
USA-TX-ABILENETAYLOR	1	US
USA-TX-ACTIONADULT	1	US
USA-TX-AGAPE	1	US
USA-TX-AMISTADCHC	1	US
USA-TX-ANDREWS	1	US
USA-TX-ARTHURNAGEL	1	US
USA-TX-ATASCOSA	1	US
USA-TX-BETHESDA	1	US
USA-TX-BRACKENRIDGE	1	US
USA-TX-BROWNSVILLE	1	US
USA-TX-BUSYBEE	1	US
USA-TX-CACORPSTX	1	US
USA-TX-CASEELBUENO	1	US
USA-TX-CATHOLICCRGV	1	US
USA-TX-CCBROWNSVILLE	1	US
USA-TX-CCHCMCKINNEY	1	US
USA-TX-CENTROCHC	1	US
USA-TX-CHCSCTX	1	US
USA-TX-CHLUBBOCK	1	US
USA-TX-CHRISTCLINIC	1	US
USA-TX-CHSO	1	US
USA-TX-CITYSQUARE	1	US
USA-TX-COMMCAREHC	1	US
USA-TX-COMMCHILDRENS	1	US
USA-TX-COMMHEALTHCHC	1	US
USA-TX-COMMUNICARE	1	US
USA-TX-COMMUNITYDPCP	1	US
USA-TX-CORNERSTONE	1	US
USA-TX-CORPUSCHRISIT	1	US
USA-TX-COVENANTHOUSE	1	US
USA-TX-DELLCHFEXPRES	1	US
USA-TX-DIVINEGRACE	1	US
USA-TX-EASTTXCHS	1	US
USA-TX-ELLISCOUNTY	1	US
USA-TX-FAITHFAMCLIN	1	US
USA-TX-FEEDMYSHEEP	1	US
USA-TX-FIRSTREFUGE	1	US
USA-TX-FORTBEND	1	US
USA-TX-GETUPPROJECT	1	US
USA-TX-GOODGARLAND	1	US
USA-TX-GOODNEIGHBOR	1	US
USA-TX-GOODSAM	1	US
USA-TX-GRACE	1	US
USA-TX-GREATERTEXOMA	1	US
USA-TX-GRKILLEEN	1	US
USA-TX-GULFBEND	1	US
USA-TX-GULFCOAST	1	US
USA-TX-HACSFQHC	1	US
USA-TX-HEALINGHANDS	1	US
USA-TX-HEALTHHOMELES	1	US
USA-TX-HHANDSFCC	1	US
USA-TX-HOPEGARLAND	1	US
USA-TX-HOPEMCALLEN	1	US
USA-TX-HOPEMEDICAL	1	US
USA-TX-HOUSTONAREACS	1	US
USA-TX-HTCRXFC	1	US
USA-TX-IBNSINA	1	US
USA-TX-ICARESA	1	US
USA-TX-INTERFAITHCC	1	US
USA-TX-IRVINGCLINIC	1	US
USA-TX-ISLAMIC	1	US
USA-TX-LIFEPATH	1	US
USA-TX-LITTLEPEOPLE	1	US
USA-TX-LUBBOCKFC	1	US
USA-TX-LUKESOCIETY	1	US
USA-TX-MANSFIELDCARE	1	US
USA-TX-MATAGORDA	1	US
USA-TX-METROCREST	1	US
USA-TX-MISSARLINGTON	1	US
USA-TX-MISSIONEDALLA	1	US
USA-TX-MISSIONTRAVIS	1	US
USA-TX-MISSIONWACO	1	US
USA-TX-MUSLIMCENTER	1	US
USA-TX-NCFBHS	1	US
USA-TX-NCFBHSBURNETT	1	US
USA-TX-NCFBHSDORA	1	US
USA-TX-NCFBHSHIV	1	US
USA-TX-NCFBHSLISA	1	US
USA-TX-NCFBHSLM	1	US
USA-TX-NCFBHSNSS	1	US
USA-TX-NCFBHSNW	1	US
USA-TX-NCFBHSPEREZ	1	US
USA-TX-NORTHCENTRALC	1	US
USA-TX-NORTHDALLAS	1	US
USA-TX-NTEXASAREACHC	1	US
USA-TX-NUESTRACLINIC	1	US
USA-TX-OPENARMSCLIN	1	US
USA-TX-PEDIPLACE	1	US
USA-TX-PLANOCHILDMC	1	US
USA-TX-PRESBYTERIAN	1	US
USA-TX-RAPHAELCOMM	1	US
USA-TX-RESOURCECARE	1	US
USA-TX-RUTHSPLACE	1	US
USA-TX-SACREDHEART	1	US
USA-TX-SALVATIONARMY	1	US
USA-TX-SANJOSE	1	US
USA-TX-SEFOODBANK	1	US
USA-TX-SFACHC	1	US
USA-TX-SMITHVILLECC	1	US
USA-TX-SOUTHPLAINS	1	US
USA-TX-SOUTHTEXASRHS	1	US
USA-TX-SPINDLETOP	1	US
USA-TX-SPRINGBRANCH	1	US
USA-TX-STVINCENTFC	1	US
USA-TX-SUCLINICA	1	US
USA-TX-TEMPLECC	1	US
USA-TX-TEXASINTL	1	US
USA-TX-TYLERFAMCHC	1	US
USA-TX-UMCHEALTH	1	US
USA-TX-UNIONGOSPEL	1	US
USA-TX-UTHGULFSTATES	1	US
USA-TX-UTHSCSAFCC	1	US
USA-TX-VIDAYSALUD	1	US
USA-TX-VOLUNTEERCL	1	US
USA-TX-WELLNESSPOINT	1	US
USA-TX-WOMENSHEALTH	1	US
USA-UT-BEARLAKE	1	US
USA-UT-BEARLAKEHC	1	US
USA-UT-BEARRIVERHD	1	US
USA-UT-CACHEVALLEY	1	US
USA-UT-DAVISCHD	1	US
USA-UT-FOURTHSTCLIN	1	US
USA-UT-MALIHEHFC	1	US
USA-UT-PAUITETRIBE	1	US
USA-UT-PEOPLESHEALTH	1	US
USA-UT-ROADHOME	1	US
USA-UT-SALTLAKEVHD	1	US
USA-UT-SEAGERCLINIC	1	US
USA-UT-SOUTHWESTCHS	1	US
USA-UT-TOOELE	1	US
USA-UT-UTAHCHD	1	US
USA-UT-WASATCHCHD	1	US
USA-VA-ARLINGTON	1	US
USA-VA-ARLINGTONCSB	1	US
USA-VA-AUGUSTA	1	US
USA-VA-BOTETOURTCFC	1	US
USA-VA-BRADLEYFCC	1	US
USA-VA-BROCKHUGHESFC	1	US
USA-VA-CAPITALAREAHN	1	US
USA-VA-COMMFREENEWPO	1	US
USA-VA-CROSSOVERMIN	1	US
USA-VA-CROSSROADSMED	1	US
USA-VA-CULPEPER	1	US
USA-VA-FANFREE	1	US
USA-VA-FREECLINIC	1	US
USA-VA-GLOUCESTER	1	US
USA-VA-GOOCHLAND	1	US
USA-VA-HARRISROCK-FC	1	US
USA-VA-HEALTHWAGON	1	US
USA-VA-LLOYDMOSS	1	US
USA-VA-LOUDOUNCHC	1	US
USA-VA-MELLEAMANFC	1	US
USA-VA-MPNNCSB	1	US
USA-VA-NAFC	1	US
USA-VA-NORTHERNNECK	1	US
USA-VA-NOVASCRIPTS	1	US
USA-VA-OLDETOWNEMED	1	US
USA-VA-ORANGEFREE	1	US
USA-VA-PORTSMOUTHCHC	1	US
USA-VA-PROJECTHOPE	1	US
USA-VA-PULASKIFC	1	US
USA-VA-RESCUEMISSION	1	US
USA-VA-RICHMONDBLOOD	1	US
USA-VA-RIVERSIDEHC	1	US
USA-VA-STLUKEFCC	1	US
USA-VT-PARKSTREET	1	US
USA-VT-PEOPLESHEALTH	1	US
USA-WA_CCUSASPOKANE	1	US
USA-WA-BENTONFHD	1	US
USA-WA-CAMPIVY	1	US
USA-WA-COUNTRYDOCTOR	1	US
USA-WA-FREECLINICSW	1	US
USA-WA-GRACECLINIC	1	US
USA-WA-GRAYSHARBOR	1	US
USA-WA-HEALTHHOPE	1	US
USA-WA-KITSAPCHD	1	US
USA-WA-KITTIASCPHD	1	US
USA-WA-MATTAWRHC	1	US
USA-WA-NEIGHBORHOOD	1	US
USA-WA-OLYMPIAFREECL	1	US
USA-WA-PUBLICHEALTH	1	US
USA-WA-ROTACARE	1	US
USA-WA-SAFEHARBOR	1	US
USA-WA-SEAMARCHC	1	US
USA-WA-SEATTLEKING	1	US
USA-WA-SNOHOMISHHD	1	US
USA-WA-SOSCLINIC	1	US
USA-WA-TACOMACHD	1	US
USA-WA-THURSTONCHD	1	US
USA-WA-UNIONGOSPELMC	1	US
USA-WA-VIMOLYMPICS	1	US
USA-WA-WHATCOMCHD	1	US
USA-WA-YAKIMANHS	1	US
USA-WI-BREADOFHEALIN	1	US
USA-WI-CHIPPEWA	1	US
USA-WI-CHURCHHEALTH	1	US
USA-WI-HEALTHCARENET	1	US
USA-WI-HEALTHNETJANS	1	US
USA-WI-HOPECARE	1	US
USA-WI-INHEALTHFC	1	US
USA-WI-JEFFERSONCO	1	US
USA-WI-LACROSSE	1	US
USA-WI-LAKEAREAFC	1	US
USA-WI-LAKESHOREFQHC	1	US
USA-WI-OPENDOOR	1	US
USA-WI-SVDPPHARM	1	US
USA-WI-UWOSHKOSH	1	US
USA-WI-WALWORTHCO	1	US
USA-WV-BECKLEYHEALTH	1	US
USA-WV-EPANHANDLE	1	US
USA-WV-HEALTHACCESS	1	US
USA-WV-KANAWHAPHD	1	US
USA-WV-MILANPUSKAR	1	US
USA-WV-RAINELLEMC	1	US
USA-WV-ROBERTCBYRDC	1	US
USA-WV-WESTVAHR	1	US
USA-WV-WHEELINGHR	1	US
USA-WY-DOWNTOWN	1	US
US-CA-SPECIALOLYMPIC	1	US
WASHINGTON-CHAD-W-MD	1	US
YERASIMIDES-JONATHAN	1	US
Ahli Hospital-Hebron	1	west bank
Aknaf Beit-Almaqdis Clinic	1	west bank
Bethlehem Arab Society for Rehabilitation	1	west bank
Halhul Palestinian Red Crescent Society	1	west bank
Hebron Charitable Medical Center	1	west bank
Hebron Red Crescent Society	1	west bank
Itihad Hospital	1	west bank
Mohammad Ali Al-Muhtaseb Hospital	1	west bank
North Ramallah Village Society Clinic	1	west bank
Palestine Diabetes Institute	1	west bank
Palestine Red Crescent Society- Dura	1	west bank
Palestine Red Crescent Society-Bani Naim	1	west bank
Palestinian Medical Relief Society	1	west bank
Palestinian Red Crescent Society -Qalqilia	1	west bank
Palestinian Red Crescent Society-Ithna-Hebron	1	west bank
Patient's Friends Society - Yabad	1	west bank
Patient's Friends Society (Abu-Raya)	1	west bank
Shepherds' Field Hospital	1	west bank
Spafford Children's Center	1	west bank
Treatment & Rehabilitation Center for Victims of Torture	1	west bank
Yamama Specialized Hospital	1	west bank
Yazour Charitable Society - Health and Social	1	west bank
Zbuba Village Council Clinic	1	west bank

## Sheet: Clinic Profiles
Country	Facility name	Level	Destruction (%)	Average Destruction (%)	Low Total Consultation Estimate	High Total Consultation Estimate	Average Total Consultation Estimate	Low Total Patient Estimate	High Total Patient Estimate	Average Total patient	Total CTX Distributed	Total CTX Distributed - Chronic	Total CTX Distributed - Acute		Sample Facilities by Type																											Proportion of Country-Level Sites
US	Bread of Healing	1	Unknown	0.28	7000	7000	7000	944	944	944	18652	13528	5124		Levels	Type		Country	Country-Level CTX Distributed	Country-Level Chronic Distributed	Country-Level Acute CTX Distributed	unweighted per facility fee	% Level 1 Facilities	% country-level sites	# Level 1	label	proportion donated	% Level 2 Facilities	# Level 2	label	% per facility	% Level 3 Facilities	# Level 3	label	% per facility	% Level 4 Facilities	# Level 4	label	% per facility	Total	Total	Level 1	Level 2	Level 3	Level 4	Average Pt Population Level 1	Average Pt Population Level 1	Average Pt Population Level 1	Average Pt Population Level 4
US	Good Samaritan	1	30-50	0.4			0	1500	1500	1500	9547	8120	1426		1	PHCC, Clinics		US	Not provided	Not provided	Not provided	0.00101626	1		8	us_altlev1	0.125	0	0	us_altlev2	0	0	0	us_altlev3	0	0	0	us_altlev4	0	1	8	0.00813008	Data Unavailable	Data Unavailable	Data Unavailable	23584.2	N/A	N/A	N/A
US	Hope	1	Unknown	0.28			0	527	527	527	9517	5299	4218		2	Secondary		El Salvador	1857380	113332	1744048	0.00295858	0.5		2	es_altlev1	0.125	0.25	1	es_altlev2	0.0625	0.25	1	es_altlev3	0.0625	0	0	es_altlev4	0	1	4	0.00692042	Data Unavailable	0.0204082	Data Unavailable	5495.21	5495.21	5495.21	N/A
US	KCC	1	35	0.35	248	248	248	84	84	84	10309	5248	5060		3	Terciary		Ghana	56049	14519	41530	0.0526316	0		0	ghana_altlev1	0	0	0	ghana_altlev2	0	1	3	ghana_altlev3	0.333333	0	0	ghana_altlev4	0	1	3	0	0	0.272727	Data Unavailable	N/A	N/A	2949.95	N/A
US	Killeen	1	25	0.25			0	1943	1943	1943	33923	21700	12223		4	Medical outreach		India	37739	17614	20125	0.0625	0.333333		1	india_altlev1	0.111111	0	0	india_altlev2	0	0.333333	1	india_altlev3	0.111111	0.333333	1	india_altlev4	0.111111	1	3	0.125	0	0.25	Data Unavailable	2358.69	N/A	2358.69	2358.69
US	Northshore	1	10-15	0.125			0	5231	5231	5231	82670	51960	30690					Nicaragua	657553	124907	532646	0.00980392	1		4	nic_altlev1	0.25	0	0	nic_altlev2	0	0	0	nic_altlev3	0	0	0	nic_altlev4	0	1	4	0.0434783	Data Unavailable	0	Data Unavailable	6446.6	N/A	N/A	N/A
US	AFC	1	0	0			0	843	843	843	13319	10938	2381					Peru	208164	98325	109839	0.037037	0.5		1	peru_altlev1	0.25	0.5	1	peru_altlev2	0.25	0	0	peru_altlev3	0	0	0	peru_altlev4	0	1	2	0.0714286	Data Unavailable	0	Data Unavailable	7709.78	7709.78	N/A	N/A
US	TIIHP	1	20-30	0.25			0	3000	3000	3000	10737	8298	2439					Philippines	902378	222395	679983	0.00142653	1		4	phil_altlev1	0.25	0	0	phil_altlev2	0	0	0	phil_altlev3	0	0	0	phil_altlev4	0	1	4	0.00655877	Data Unavailable	0	Data Unavailable	1287.27	N/A	N/A	N/A
El Salvador	FUNDESA	1	0.014	0.014	61043	61043	61043	20159	20159	20159	5495.21	335.302	5159.91					Romania	37371	20033	17337	0.0909091	0.333333		1	rom_altlev1	0.111111	0	0	rom_altlev2	0	0.666667	2	rom_altlev3	0.222222	0	0	rom_altlev4	0	1	3	1	Data Unavailable	0.2	Data Unavailable	3397.36	N/A	3397.36	N/A
El Salvador	SAN RAFAEL	2	0.01	0.01	227982	227982	227982	66466	94087	80276.5	5495.21	335.302	5159.91					Tanzania	93573	20867	72705	0.25	0		0	tanz_altlev1	0	0	0	tanz_altlev2	0	1	1	tanz_altlev3	1	0	0	tanz_altlev4	0	1	1	Data Unavailable	Data Unavailable	0.25	Data Unavailable	N/A	N/A	23393.2	N/A
El Salvador	ODM SAN VICENTE PAUL	1	0.485	0.485	7217	7217	7217	422	422	422	5495.21	335.302	5159.91					West Bank	289849	39436	250413	0.0434783	0.5		1	wb_altlev1	0.25	0.5	1	wb_altlev2	0.25	0	0	wb_altlev3	0	0	0	wb_altlev4	0	1	2	0.0434783	Data Unavailable	Data Unavailable	Data Unavailable	23393.2	23393.2	N/A	N/A
El Salvador	HNNBB	3	0.117	0.117	204211	204211	204211	12922	12922	12922	5495.21	335.302	5159.91
Ghana	Komfo Anokye	3	Unknown	0			0	48948	48948	48948	2949.95	764.158	2185.79		why use the % per facility instead of proportion of country level site?
Ghana	SDA	3	0	0			0	80000	80000	80000	2949.95	764.158	2185.79
Ghana	Kumasi South District	3	0	0			0	43000	43000	43000	2949.95	764.158	2185.79		2/27/2017 - revised facility-level totals to equal country-level CTX distribution * unweighted per-facility %; before, it was distributing entirity of country-level donations across the sample facilities
India	BhaktiVendanta	4	0.03	0.03	42000	42000	42000	7700	7700	7700	2358.69	1100.88	1257.81
India	Sparsh	3	Unknown	0.04			0			0	2358.69	1100.88	1257.81
India	MESCO	1	0.05	0.05			0	27000	27000	27000	2358.69	1100.88	1257.81
Nicaragua	Materno Infa	1	Unknown	0.05	1799	1799	1799			0	6446.6	1224.58	5222.02
Nicaragua	Enrique de Osso	1	Unknown	0.05	9039	9039	9039			0	6446.6	1224.58	5222.02
Nicaragua	San Vicente de Paul	1	0.05	0.05	22350	22350	22350			0	6446.6	1224.58	5222.02
Nicaragua	San Juan de Dios-Nicaragua	1	Unknown	0.05			0			0	6446.6	1224.58	5222.02
Peru	San Juan de Dios-Peru	2	0	0	5832	5832	5832	6160	6160	6160	7709.78	3641.67	4068.11
Peru	Amor de Dios	1	0	0	23225	23225	23225	10662	10662	10662	7709.78	3641.67	4068.11
Philippines	Birhen de la salud	1	0.1	0.1	10000	10000	10000	7000	7000	7000	1287.27	317.254	970.019
Philippines	Lucas Ferrari Children	1	0	0	300	300	300	500	500	500	1287.27	317.254	970.019
Philippines	St. Anthony Shrine	1	0.05	0.05	10700	10700	10700			0	1287.27	317.254	970.019
Philippines	St. Martin Outreach	1	0.1	0.1			0	7000	7000	7000	1287.27	317.254	970.019
Romania	IDHC	1	0	0	92400	92400	92400	8400	8400	8400	3397.36	1821.18	1576.09
Romania	Vaslui Hospital	3	0.05	0.05			0	30000	30000	30000	3397.36	1821.18	1576.09
Romania	Brasov IDH	3	Unknown	0.025	19517	19517	19517	3660	3660	3660	3397.36	1821.18	1576.09
Tanzania	Bugando	3	0.02	0.02			0			0	23393.2	5216.75	18176.2
West Bank	Aknaf Beit Almaqdis Clinic	1	0	0	900	1000	950	900	1000	950	23393.2	5216.75	18176.2
West Bank	Al Ahli Hospital	2	0	0			0	22000	22000	22000	23393.2	5216.75	18176.2
							1
							1
							1
							1
							1
							1
							1
							1
							1
							1
							1
							1
							1
							1
							1
							1
							1
							1
							1
							1
							1
							1
							1
							1
							1
							1
							1
							1
							1
							1
							1
							1
							1
							1
							1
							1
							1
							1
							1
							1
							1
							1
							1
							1
							1
							1
							1
							1
							1
							1
							1
							1
							1
							1
							1
							1
							1
							1
							1
							1
							1
							1
							1
							1
							1
							1
							1
							1
							1
							1
							1
							1
							1
							1
							1
							1
							1
							1
							1
							1
							1
							1
							1
							1
							1
							1
							1
							1
							1
							1
							1
							1
							1
							1
							1
							1
							1
							1
							1
							1
							1
							1
							1
							1
							1
							1
							1
							1
							1
							1
							1
							1
							1
							1
							1
							1
							1
							1
							1
							1
							1
							1
							1
							1
							1
							1
							1
							1
							1
							1
							1
							1
							1
							1
							1
							1
							1
							1
							1
							1
							1
							1
							1
							1
							1
							1
							1
							1
							1
							1
							1
							1
							1
							1
							1
							1
							1
							1
							1
							1
							1
							1
							1
							1
							1
							1
							1
							1
							1
							1
							1
							1
							1
							1
							1
							1
							1
							1
							1
							1
							1
							1
							1
							1
							1
							1
							1
							1
							1
							1
							1
							1
							1
							1
							1
							1
							1
							1
							1
							1
							1
							1
							1
							1
							1
							1
							1
							1
							1
							1
							1
							1
							1
							1
							1
							1
							1
							1
							1
							1
							1
							1
							1
							1
							1
							1
							1
							1
							1
							1
							1
							1
							1
							1
							1
							1
							1
							1
							1
							1
							1
							1
							1
							1
							1
							1
							1
							1
							1
							1
							1
							1
							1
							1
							1
							1
							1
							1
							1
							1
							1
							1
							1
							1
							1
							1
							1
							1
							1
							1
							1
							1
							1
							1
							1
							1
							1
							1
							1
							1
							1
							1
							1
							1
							1
							1
							1
							1
							1
							1
							1
							1
							1
							1
							1
							1
							1
							1
							1
							1
							1
							1
							1
							1
							1
							1
							1
							1
							1
							1
							1
							1
							1
							1
							1
							1
							1
							1
							1
							1
							1
							1
							1
							1
							1
							1
							1
							1
							1
							1
							1
							1
							1
							1
							1
							1
							1
							1
							1
							1
							1
							1
							1
							1
							1
							1
							1
							1
							1
							1
							1
							1
							1
							1
							1
							1
							1
							1
							1
							1
							1
							1
							1
							1
							1
							1
							1
							1
							1
							1
							1
							1
							1
							1
							1
							1
							1
							1
							1
							1
							1
							1
							1
							1
							1
							1
							1
							1
							1
							1
							1
							1
							1
							1
							1
							1
							1
							1
							1
							1
							1
							1
							1
							1
							1
							1
							1
							1
							1
							1
							1
							1
							1
							1
							1
							1
							1
							1
							1
							1
							1
							1
							1
							1
							1
							1
							1
							1
							1
							1
							1
							1
							1
							1
							1
							1
							1
							1
							1
							1
							1
							1
							1
							1
							1
							1
							1
							1
							1
							1
							1
							1
							1
							1
							1
							1
							1
							1
							1
							1
							1
							1
							1
							1
							1
							1
							1
							1
							1
							1
							1
							1
							1
							1
							1
							1
							1
							1
							1
							1
							1
							1
							1
							1
							1
							1
							1
							1
							1
							1
							1
							1
							1
							1
							1
							1
							1
							1
							1
							1
							1
							1
							1
							1
							1
							1
							1
							1
							1
							1
							1
							1
							1
							1
							1
							1
							1
							2
							2
							2
							2
							2
							2
							2
							2
							2
							2
							2
							2
							2
							2
							2
							2
							2
							2
							2
							2
							2
							2
							2
							2
							2
							2
							2
							2
							2
							2
							2
							2
							2
							2
							2
							2
							2
							2
							2
							2
							2
							2
							2
							2
							2
							2
							2
							2
							2
							2
							2
							2
							2
							2
							2
							2
							2
							2
							2
							2
							2
							2
							2
							2
							2
							2
							2
							2
							2
							2
							2
							2
							2
							2
							2
							2
							2
							2
							2
							2
							2
							2
							2
							2
							2
							2
							2
							2
							2
							2
							2
							2
							2
							2
							2
							2
							2
							2
							2
							2
							2
							2
							2
							2
							2
							2
							2
							2
							2
							2
							2
							2
							2
							2
							2
							2
							2
							2
							2
							2
							2
							2
							2
							2
							2
							2
							2
							2
							2
							2
							2
							2
							2
							2
							2
							2
							2
							2
							2
							2
							2
							2
							2
							2
							2
							2
							2
							2
							2
							2
							2
							2
							2
							2
							2
							2
							2
							2
							2
							2
							2
							2
							2
							2
							2
							2
							2
							2
							2
							2
							2
							2
							2
							2
							2
							2
							2
							2
							2
							2
							2
							2
							2
							2
							2
							2
							2
							2
							2
							2
							2
							2
							2
							2
							2
							2
							2
							2
							2
							2
							2
							2
							2
							2
							2
							2
							2
							2
							2
							2
							2
							2
							2
							2
							2
							2
							2
							2
							2
							2
							2
							2
							2
							2
							2
							2
							2
							2
							2
							2
							2
							2
							2
							2
							2
							2
							2
							2
							2
							2
							2
							2
							2
							2
							2
							2
							2
							3
							3
							3
							3
							3
							3
							3
							3
							3
							3
							3
							3
							3
							3
							3
							3
							3
							3
							3
							3
							3
							3
							3
							3
							3
							3
							3
							3
							3
							3
							3
							3
							3
							3
							3
							3
							3
							3
							3
							3
							3
							3
							3
							3
							3
							3
							3
							3
							3
							3
							3
							3
							3
							3
							3
							3
							3
							3
							3
							3
							3
							3
							3
							3
							3
							3
							3
							3
							3
							3
							3
							3
							3
							3
							3
							3
							3
							3
							3
							3
							3
							3
							3
							3
							3
							3
							3
							3
							3
							3
							3
							3
							3
							3
							3
							3
							3
							3
							3
							3
							3
							3
							3
							3
							3
							3
							3
							3
							3
							3
							3
							3
							3
							3
							3
							3
							3
							3
							3
							3
							3
							3
							3
							3
							3
							3
							3
							3
							3
							3
							3
							3
							3
							3
							3
							3
							3
							3
							3
							3
							3
							3
							3
							3
							3
							3
							3
							3
							3
							3
							3
							3
							3
							3
							3
							3
							3
							3
							3
							3
							3
							3
							3
							3
							3
							3
							3
							3
							3
							3
							3
							3
							3
							3
							3
							3
							3
							3
							3
							3
							3
							3
							3
							3
							3
							3
							3
							3
							3
							3
							3
							3
							3
							3
							3
							3
							3
							3
							3
							3
							3
							3
							3
							3
							3
							3
							3
							3
							3
							3
							3
							3
							3
							3
							3
							3
							3
							3
							3
							3
							3
							3
							3
							3
							3
							3
							3
							3
							3
							3
							3
							3
							3
							3
							3
							3
							3
							3
							3
							3
							3
							3
							3
							3
							3
							3
							3
							3
							3
							3
							3
							3
							3
							3
							3
							3
							3
							3
							3
							3
							3
							3
							3
							3
							3
							3
							3
							3
							3
							3
							3
							3
							3
							3
							3
							3
							3
							3
							3
							3
							3
							3
							3
							3
							3
							3
							3
							3
							3
							3
							3
							3
							3
							3
							3
							3
							3
							3
							3
							3
							3
							3
							3
							3
							3
							3
							3
							3
							3
							3
							3
							3
							3
							3
							3
							3
							3
							3
							3
							3
							3
							3
							3
							3
							3
							3
							3
							3
							3
							3
							3
							3
							3
							3
							3
							3
							3
							3
							3
							3
							3
							3
							3
							3
							3
							3
							3
							3
							3
							3
							3
							3
							3
							3
							3
							3
							3
							3
							3
							3
							3
							3
							3
							3
							3
							3
							3
							3
							3
							3
							3
							3
							3
							3
							3
							3
							3
							3
							3
							3
							3
							3
							3
							3
							3
							3
							3
							3
							3
							3
							3
							3
							3
							3
							3
							3
							3
							3
							3
							3
							3
							3
							3
							3
							3
							3
							3
							3
							3
							4

## Sheet: Clinic Profiles2
Country	Facility name	Level	Destruction (%)	Average Destruction (%)	Total consultation	Total patient		Questions:
US	Bread of Healing	1	Unknown	0.28	7000	944		AFC -- in Data from William, this was 28%
US	Good Samaritan	1	30-50	0.4		1500		Destruction rate rows 29-30: are these 0 or unknown?
US	Hope	1	Unknown	0.28		527
US	KCC	1	0.35	0.35	248	84
US	Killeen	1	0.25	0.25		1943
US	Northshore	1	10-15	0.125		5231
US	AFC	1	0	0		843
US	TIIHP	1	20-30	0.25		3000
El Salvador	FUNDESA	1	0.014	0.014	61043	20159
El Salvador	SAN RAFAEL	2	1	1	227982	66466-94087
El Salvador	ODM SAN VICENTE PAUL	1	0.485	0.485	7217	422						level 1	PHCC, Clinics
El Salvador	HNNBB	3	0.117	0.117	204211	12922						Level 2	Secondary
Ghana	Komfo Anokye	3	Unknown	Unknown		48948						Level 3	Terciary
Ghana	SDA	3	0	0		80000						Level 4	Medical outreach
Ghana	Kumasi South District	3	0	0		43000
India	BhaktiVendanta	4	0.03	0.03	42000	7700
India	Sparsh	3	Unknown	Unknown
India	MESCO	1	0.05	0.05		27000
Nicaragua	Materno Infa	1	Unknown	Unknown	1799
Nicaragua	Enrique de Osso	1	Unknown	Unknown	9039
Nicaragua	San Vicente de Paul	1	0.05	0.05	22350
Nicaragua	San Juan de Dios	1	Unknown	Unknown
Peru	San Juan de Dios	2	0	0	5832	6160
Peru	Amor de Dios	1	0	0	23225	10662
Philippines	Birhen de la salud	1	0.1	0.1	10000	7000
Philippines	Lucas Ferrari Children	1	0	0	300	500
Philippines	St. Anthony Shrine	1	0.05	0.05	10700
Philippines	St. Martin Outreach	10				7000
Romania	IDHC	0			92400	8400
Romania	Vaslui Hospital	3	0.05	0.05		30000
Romania	Brasov IDH	3	Unknown	Unknown	19517	3660
Tanzania	Bugando	3	0.02	0.02
West Bank	Aknaf Beit Almaqdis Clinic	1	0	0	900-1000	900-1000
West Bank	Al Ahli Hospital	2	0	0		22000

## Sheet: US
Patient ID	DoV (MM/DD/YYYY)	Disease Type (Chronic/Acute)	Number of Meds Prescribed	Number of Course Treatment prescribed	Clinic		Facility	Destroy Rate	Total Meds Prescribed	Mean # Meds Prescribed per Visit	SE	95% Low	95% High	Probabilistic	Distribution	Total CTX Prescribed	Total Chronic CTX Prescribed	Total Acute CTX Prescribed	Mean # CTX per Visit	SE	95% Low	95% High	Probabilistic	Distribution	Unique Patient Count in Sample	Reported total Number of Patients in Clinic	Unique Chronic Patient Count in Sample	Unique Acute Patient Count in Sample	Total number of visits in Sample	Total number of chronic visits in Sample	Total number of acute visits in Sample
1	2015-02-10	Acute	0	0	AFC		Bread of Healing	0.28	2945	4.46889	0.115774	4.24198	4.69581	4.41278	Normal	3081	2952	129	4.67527	0.134758	4.41114	4.93939	4.68966	Normal	103	944	91	48	659	571	88
1	2015-07-07	Acute	0	0	AFC		Good Samaritan	0.4	150	1.51515	0.0977627	1.32354	1.70677	1.38613	Normal	414.5	371.5	43	4.18687	0.443672	3.31727	5.05647	4.43526	Normal	51	1500	40	18	99	77	22
2	2015-08-26	Acute	1	1	AFC		Hope	0.28	564	4.02857	0.268784	3.50175	4.55539	4.11647	Normal	2363	1618	745	16.8786	1.67453	13.5965	20.1607	16.793	Normal	51	527	41	27	140	93	47
2	2015-07-07	Chronic	1	1	AFC		KCC	0.35	221	1.00455	0.0755491	0.856469	1.15262	1.02218	Normal	221	134	87	1.00455	0.0755491	0.856469	1.15262	0.980288	Normal	80	84	49	51	220	140	80
2	2015-10-21	Acute	5	5	AFC		Killeen	0.25	168	1.51351	0.0808076	1.35513	1.6719	1.36373	Normal	168	0	168	1.51351	0.0808076	1.35513	1.6719	1.58877	Normal	78	1943	0	78	111	0	111
2	2015-02-03	Acute	0	0	AFC		Northshore	0.125	355	0.859564	0.0553798	0.75102	0.968109	0.780471	Normal	480	158	322	1.16505	0.101937	0.965251	1.36485	1.10326	Normal	101	5231	18	95	413	42	179
2	2015-03-10	Acute	0	0	AFC		AFC	0	228	0.832117	0.0716747	0.691634	0.972599	0.855184	Normal	287.5	216.5	71	1.04927	0.094329	0.864385	1.23415	1.07937	Normal	100	843	58	58	274	166	108
2	2015-05-12	Acute	0	0	AFC		TIIHP	0.25	350	1.88172	0.0726062	1.73941	2.02403	1.89107	Normal	578	470	108	3.10753	0.186109	2.74275	3.4723	3.1959	Normal	74	3000	51	44	186	120	64
2	2015-08-12	Acute	0	0	AFC		Total	0.241875	4981	2.37	0.0567835	2.2587	2.4813	2.32102	Normal	7593	5920	1673	3.61	0.0567835	3.4987	3.7213	3.54717	Normal	638	14072	348	419	2102	1209	699
3	2015-08-11	Acute	1	1	AFC
3	2015-12-01	Chronic	1	1	AFC
3	2015-11-18	Chronic	0	0	AFC
4	2015-11-30	Chronic	0	0	AFC
5	2015-01-08	Acute	1	1	AFC
5	2015-07-28	Acute	1	1	AFC
5	2015-02-04	Chronic	2	4	AFC
5	2015-09-03	Chronic	2	4	AFC
5	2015-11-12	Chronic	2	6	AFC
5	2015-07-14	Chronic	3	5	AFC
5	2015-01-20	Chronic	5	7	AFC
5	2015-11-05	Acute	0	0	AFC
5	2015-06-23	Chronic	0	0	AFC
6	2015-07-22	Acute	0	0	AFC
6	2015-07-24	Acute	0	0	AFC
7	2015-05-20	Chronic	1	2	AFC
7	2015-04-29	Chronic	4	4	AFC
8	2016-02-18	Acute	1	1	AFC
9	2015-04-07	Acute	0	0	AFC
10	2015-06-16	Acute	0	0	AFC
11	2015-02-04	Acute	0	0	AFC
12	2015-01-29	Acute	0	0	AFC
12	2015-02-12	Acute	0	0	AFC
13	2015-02-10	Acute	0	0	AFC
13	2015-03-10	Acute	0	0	AFC
14	2015-10-27	Chronic	1	3	AFC
14	2015-10-06	Chronic	2	4	AFC
14	2015-01-13	Chronic	2	4.5	AFC
14	2015-01-21	Acute	0	0	AFC
14	2015-03-10	Acute	0	0	AFC
15	2015-12-10	Chronic	1	1	AFC
15	2015-06-25	Chronic	0	0	AFC
15	2015-09-03	Chronic	0	0	AFC
16	2015-12-17	Chronic	1	3	AFC
16	2015-06-18	Chronic	0	0	AFC
16	2015-06-25	Chronic	0	0	AFC
17	2015-01-07	Chronic	1	2	AFC
18	2015-03-12	Chronic	1	1	AFC
18	2015-08-27	Chronic	1	1	AFC
18	2015-12-10	Chronic	1	1	AFC
18	2015-07-15	Chronic	2	2	AFC
18	2015-10-01	Chronic	2	2	AFC
18	2015-06-03	Chronic	2	3	AFC
18	2015-11-05	Chronic	2	4	AFC
18	2015-01-08	Chronic	3	3	AFC
18	2015-10-15	Acute	0	0	AFC
18	2015-01-29	Chronic	0	0	AFC
18	2015-03-04	Chronic	0	0	AFC
18	2015-07-29	Chronic	0	0	AFC
19	2015-09-02	Chronic	0	0	AFC
19	2015-09-29	Chronic	0	0	AFC
20	2015-01-29	Chronic	0	0	AFC
20	2015-02-03	Chronic	0	0	AFC
21	2015-09-17	Acute	2	2	AFC
21	2015-08-13	Acute	4	4	AFC
22	2015-11-12	Acute	1	1	AFC
23	2015-01-29	Chronic	2	2	AFC
24	2015-11-12	Acute	1	2	AFC
24	2015-09-17	Acute	0	0	AFC
24	2015-10-29	Acute	0	0	AFC
25	2015-09-30	Acute	0	0	AFC
25	2015-10-27	Acute	0	0	AFC
26	2015-06-10	Acute	0	0	AFC
27	2015-04-01	Chronic	1	1	AFC
27	2015-04-22	Chronic	1	1	AFC
27	2015-05-06	Chronic	1	1	AFC
28	2015-01-13	Chronic	1	1	AFC
28	2015-01-21	Chronic	1	1	AFC
28	2015-02-11	Chronic	0	0	AFC
29	2015-07-08	Chronic	0	0	AFC
30	2015-05-26	Chronic	1	1	AFC
30	2015-08-05	Chronic	1	1	AFC
30	2015-09-02	Chronic	1	1	AFC
30	2015-11-03	Chronic	1	1	AFC
30	2015-12-15	Chronic	1	1	AFC
30	2015-01-13	Acute	0	0	AFC
30	2015-04-28	Acute	0	0	AFC
31	2015-11-05	Chronic	1	2	AFC
31	2015-04-02	Acute	0	0	AFC
31	2015-09-24	Chronic	0	0	AFC
31	2015-12-03	Chronic	0	0	AFC
32	2015-04-07	Acute	2	2	AFC
33	2015-10-14	Acute	0	0	AFC
34	2015-03-04	Chronic	0	0	AFC
35	2015-04-07	Chronic	0	0	AFC
36	2015-08-25	Chronic	1	1	AFC
36	2015-09-08	Chronic	1	3	AFC
36	2015-10-06	Chronic	0	0	AFC
37	2015-11-05	Chronic	4	4	AFC
37	2015-11-03	Chronic	0	0	AFC
37	2015-11-17	Chronic	0	0	AFC
37	2015-12-17	Chronic	0	0	AFC
38	2015-08-05	Chronic	0	0	AFC
39	2015-01-20	Chronic	1	1	AFC
39	2015-01-13	Chronic	3	3	AFC
40	2015-08-20	Acute	1	1	AFC
40	2015-09-30	Acute	1	1	AFC
40	2015-03-19	Acute	2	2	AFC
40	2015-08-12	Acute	2	2	AFC
40	2015-02-19	Acute	0	0	AFC
41	2015-11-03	Acute	1	1	AFC
41	2015-11-17	Acute	1	1	AFC
41	2015-04-14	Acute	0	0	AFC
41	2015-04-28	Acute	0	0	AFC
42	2015-07-30	Chronic	1	2	AFC
42	2015-07-16	Acute	2	2	AFC
42	2015-07-09	Chronic	0	0	AFC
43	2015-01-22	Chronic	1	3	AFC
43	2015-04-09	Chronic	1	3	AFC
43	2015-09-24	Acute	2	2	AFC
43	2015-05-14	Acute	3	5	AFC
43	2015-01-08	Acute	0	0	AFC
43	2015-10-08	Acute	0	0	AFC
43	2015-10-22	Acute	0	0	AFC
43	2015-02-12	Chronic	0	0	AFC
44	2015-02-03	Chronic	1	2	AFC
44	2015-03-03	Chronic	1	2	AFC
44	2015-01-20	Acute	0	0	AFC
44	2015-03-31	Acute	0	0	AFC
45	2015-09-23	Acute	0	0	AFC
46	2015-03-19	Chronic	1	2	AFC
47	2015-01-14	Acute	0	0	AFC
48	2015-04-14	Acute	1	1	AFC
48	2015-11-24	Acute	1	1	AFC
48	2015-04-07	Acute	0	0	AFC
49	2015-12-15	Acute	0	0	AFC
50	2015-02-12	Acute	1	1	AFC
51	2015-04-15	Acute	1	1	AFC
52	2015-09-29	Chronic	1	1	AFC
52	2015-10-07	Chronic	0	0	AFC
53	2015-08-06	Chronic	0	0	AFC
53	2015-08-20	Chronic	0	0	AFC
53	2015-10-01	Chronic	0	0	AFC
54	2015-11-19	Chronic	1	1	AFC
54	2015-10-08	Chronic	0	0	AFC
55	2015-07-28	Chronic	0	0	AFC
56	2015-11-24	Chronic	1	1	AFC
56	2015-12-01	Chronic	1	1	AFC
56	2015-11-10	Chronic	2	2	AFC
56	2015-10-20	Acute	9	9	AFC
56	2015-12-08	Chronic	0	0	AFC
56	2015-12-09	Chronic	0	0	AFC
56	2015-12-22	Chronic	0	0	AFC
57	2015-08-18	Acute	1	1	AFC
58	2015-01-08	Acute	0	0	AFC
58	2015-01-22	Acute	0	0	AFC
58	2015-02-26	Acute	0	0	AFC
59	2015-03-24	Acute	1	1	AFC
59	2015-04-07	Acute	0	0	AFC
60	2015-12-10	Acute	1	1	AFC
60	2015-08-11	Chronic	2	2	AFC
61	2015-03-26	Chronic	1	1	AFC
61	2015-02-19	Chronic	2	2	AFC
61	2015-12-17	Chronic	3	4	AFC
61	2015-03-12	Chronic	3	5	AFC
61	2015-07-30	Chronic	4	8	AFC
61	2015-02-12	Chronic	0	0	AFC
62	2015-02-11	Chronic	1	1	AFC
62	2015-02-25	Chronic	2	2	AFC
62	2015-05-27	Chronic	2	2	AFC
62	2015-10-14	Chronic	2	2	AFC
62	2015-03-11	Chronic	0	0	AFC
63	2015-04-16	Acute	1	1	AFC
63	2015-06-04	Acute	1	1	AFC
63	2015-05-14	Acute	2	2	AFC
63	2015-07-16	Acute	0	0	AFC
63	2015-07-23	Acute	0	0	AFC
63	2015-08-06	Acute	0	0	AFC
63	2015-04-02	Chronic	0	0	AFC
64	2015-06-17	Acute	0	0	AFC
65	2015-09-30	Chronic	1	1	AFC
65	2015-10-14	Chronic	1	1	AFC
65	2015-07-05	Chronic	0	0	AFC
65	2015-07-29	Chronic	0	0	AFC
65	2015-08-26	Chronic	0	0	AFC
66	2015-09-03	Acute	0	0	AFC
67	2015-04-22	Acute	0	0	AFC
68	2015-07-30	Acute	1	1	AFC
68	2015-08-13	Acute	0	0	AFC
69	2015-04-07	Acute	0	0	AFC
69	2015-04-21	Acute	0	0	AFC
69	2015-05-05	Acute	0	0	AFC
70	2015-05-14	Chronic	0	0	AFC
70	2015-05-28	Chronic	0	0	AFC
71	2015-05-28	Chronic	0	0	AFC
71	2015-07-09	Chronic	0	0	AFC
71	2015-08-27	Chronic	0	0	AFC
72	2015-04-29	Acute	1	1	AFC
72	2015-06-03	Chronic	1	1	AFC
72	2015-08-19	Chronic	1	1	AFC
72	2015-05-27	Acute	2	2	AFC
73	2015-08-18	Acute	0	0	AFC
73	2015-08-25	Acute	0	0	AFC
74	2015-02-03	Acute	1	1	AFC
74	2015-01-06	Chronic	1	1	AFC
74	2015-03-24	Chronic	1	1	AFC
74	2015-04-14	Chronic	2	2	AFC
74	2015-01-13	Chronic	4	4	AFC
74	2015-02-17	Chronic	0	0	AFC
74	2015-03-31	Chronic	0	0	AFC
74	2015-05-19	Chronic	0	0	AFC
75	2015-12-09	Chronic	1	1	AFC
75	2015-11-25	Chronic	2	2	AFC
76	2015-07-22	Chronic	0	0	AFC
76	2015-07-29	Chronic	0	0	AFC
77	2015-06-02	Acute	0	0	AFC
77	2015-06-04	Acute	0	0	AFC
78	2015-07-09	Acute	0	0	AFC
79	2015-12-01	Chronic	2	2	AFC
79	2015-01-28	Chronic	4	6	AFC
79	2015-08-11	Chronic	4	6	AFC
79	2015-01-13	Chronic	0	0	AFC
79	2015-03-10	Chronic	0	0	AFC
79	2015-03-31	Chronic	0	0	AFC
80	2015-03-03	Chronic	0	0	AFC
80	2015-08-11	Chronic	0	0	AFC
81	2015-12-02	Chronic	2	4	AFC
81	2015-09-09	Chronic	3	4	AFC
81	2015-10-07	Chronic	3	4	AFC
81	2015-10-21	Chronic	0	0	AFC
82	2015-12-02	Chronic	1	1	AFC
82	2015-10-21	Acute	2	2	AFC
83	2015-10-07	Acute	0	0	AFC
84	2015-10-01	Chronic	1	1	AFC
84	2015-10-08	Chronic	1	1	AFC
84	2015-10-21	Chronic	1	1	AFC
85	2015-05-28	Acute	0	0	AFC
86	2015-09-16	Acute	1	1	AFC
87	2015-10-14	Acute	1	1	AFC
87	2015-11-11	Acute	1	1	AFC
87	2015-10-28	Acute	0	0	AFC
87	2015-11-18	Acute	0	0	AFC
88	2015-05-21	Chronic	0	0	AFC
88	2015-07-07	Chronic	0	0	AFC
88	2015-07-18	Chronic	0	0	AFC
88	2015-09-02	Chronic	0	0	AFC
89	2015-08-18	Chronic	1	1	AFC
89	2015-09-01	Chronic	1	1	AFC
89	2015-09-15	Chronic	2	2	AFC
89	2015-10-20	Chronic	0	0	AFC
89	2015-12-22	Chronic	0	0	AFC
90	2015-06-16	Acute	0	0	AFC
91	2015-11-03	Acute	2	2	AFC
91	2015-11-17	Acute	0	0	AFC
91	2015-12-01	Acute	0	0	AFC
92	2015-07-08	Chronic	0	0	AFC
93	2015-09-03	Chronic	1	1	AFC
93	2015-10-07	Chronic	0	0	AFC
94	2015-10-13	Chronic	1	2	AFC
94	2015-06-17	Chronic	0	0	AFC
94	2015-06-24	Chronic	0	0	AFC
94	2015-09-30	Chronic	0	0	AFC
95	2015-10-08	Chronic	3	3	AFC
95	2015-11-12	Chronic	3	3	AFC
95	2015-12-10	Chronic	5	7	AFC
95	2015-10-22	Chronic	0	0	AFC
96	2015-01-29	Acute	0	0	AFC
97	2015-04-23	Acute	1	1	AFC
98	2015-01-08	Chronic	2	2	AFC
98	2015-08-27	Chronic	3	3	AFC
98	2015-08-13	Chronic	0	0	AFC
99	2015-09-30	Chronic	1	3	AFC
99	2015-02-19	Chronic	0	0	AFC
99	2015-03-26	Chronic	0	0	AFC
100	2015-12-15	Chronic	0	0	AFC
1	2015-01-17	Acute	1	1	Bread of Healing
1	2015-02-21	Acute	1	1	Bread of Healing
1	2015-03-21	Acute	1	1	Bread of Healing
1	2015-01-17	Chronic	5	5	Bread of Healing
1	2015-02-21	Chronic	5	5	Bread of Healing
1	2015-03-21	Chronic	6	6	Bread of Healing
2	2015-06-22	Acute	1	1	Bread of Healing
3	2015-06-15	Chronic	2	2	Bread of Healing
3	2015-07-13	Chronic	2	6	Bread of Healing
4	2015-04-06	Chronic	1	1	Bread of Healing
4	2015-09-30	Chronic	7	7	Bread of Healing
4	2015-10-17	Chronic	7	7	Bread of Healing
4	2015-12-19	Chronic	7	7	Bread of Healing
4	2015-06-25	Chronic	8	8	Bread of Healing
4	2015-07-18	Chronic	8	8	Bread of Healing
4	2015-08-24	Chronic	8	8	Bread of Healing
4	2015-09-14	Chronic	9	9	Bread of Healing
4	2015-04-18	Chronic	9	9	Bread of Healing
4	2015-05-16	Chronic	9	9	Bread of Healing
5	2015-06-18	Chronic	4	4	Bread of Healing
5	2015-07-16	Chronic	4	4	Bread of Healing
5	2015-09-19	Chronic	4	4	Bread of Healing
6	2015-12-19	Chronic	1	1	Bread of Healing
7	2015-01-12	Chronic	7	7	Bread of Healing
7	2015-02-02	Chronic	7	7	Bread of Healing
7	2015-03-02	Chronic	7	7	Bread of Healing
7	2015-04-06	Chronic	7	7	Bread of Healing
7	2015-05-04	Chronic	7	7	Bread of Healing
7	2015-06-01	Chronic	7	7	Bread of Healing
7	2015-07-06	Chronic	7	7	Bread of Healing
7	2016-10-05	Chronic	7	7	Bread of Healing
7	2015-11-02	Chronic	7	7	Bread of Healing
7	2015-12-19	Chronic	8	8	Bread of Healing
7	2015-08-31	Chronic	9	9	Bread of Healing
8	2015-05-08	Acute	1	1	Bread of Healing
9	2015-01-29	Chronic	3	3	Bread of Healing
9	2015-02-21	Chronic	3	3	Bread of Healing
10	2015-09-28	Chronic	1	1	Bread of Healing
10	2015-08-27	Chronic	2	2	Bread of Healing
10	2015-10-28	Chronic	3	3	Bread of Healing
10	2015-12-19	Chronic	3	3	Bread of Healing
11	2015-01-15	Chronic	4	4	Bread of Healing
12	2015-01-29	Chronic	7	7	Bread of Healing
12	2015-02-23	Chronic	7	7	Bread of Healing
13	2015-03-23	Chronic	1	1	Bread of Healing
13	2015-04-20	Chronic	1	1	Bread of Healing
13	2015-03-21	Chronic	6	6	Bread of Healing
14	2015-11-02	Acute	1	1	Bread of Healing
14	2015-12-14	Acute	1	1	Bread of Healing
15	2015-01-12	Chronic	2	2	Bread of Healing
16	2015-03-30	Chronic	8	16	Bread of Healing
16	2015-05-18	Chronic	8	16	Bread of Healing
16	2015-07-09	Chronic	8	16	Bread of Healing
16	2015-09-21	Chronic	8	16	Bread of Healing
16	2015-11-23	Chronic	8	16	Bread of Healing
16	2015-12-02	Chronic	8	16	Bread of Healing
16	2015-02-02	Chronic	9	18	Bread of Healing
17	2015-10-19	Chronic	6	18	Bread of Healing
17	2015-01-20	Chronic	7	21	Bread of Healing
17	2015-07-27	Chronic	7	21	Bread of Healing
17	2015-04-20	Chronic	9	27	Bread of Healing
18	2015-12-21	Acute	1	1	Bread of Healing
19	2015-08-06	Acute	1	1	Bread of Healing
19	2015-08-06	Chronic	2	2	Bread of Healing
19	2015-01-17	Acute	3	3	Bread of Healing
19	2015-04-09	Acute	3	3	Bread of Healing
19	2015-05-07	Chronic	3	3	Bread of Healing
19	2015-06-11	Chronic	3	3	Bread of Healing
19	2015-07-09	Chronic	3	3	Bread of Healing
19	2015-10-01	Chronic	3	3	Bread of Healing
19	2015-07-09	Acute	4	4	Bread of Healing
19	2015-03-12	Chronic	4	4	Bread of Healing
19	2015-09-03	Chronic	4	4	Bread of Healing
19	2015-12-17	Chronic	4	4	Bread of Healing
19	2015-10-29	Chronic	5	5	Bread of Healing
19	2015-01-15	Chronic	6	6	Bread of Healing
19	2015-04-09	Chronic	6	6	Bread of Healing
19	2015-02-12	Chronic	8	8	Bread of Healing
20	2015-10-17	Acute	2	2	Bread of Healing
21	2015-05-11	Chronic	1	1	Bread of Healing
21	2015-06-03	Chronic	2	2	Bread of Healing
22	2015-08-03	Chronic	2	6	Bread of Healing
22	2015-10-26	Chronic	2	6	Bread of Healing
23	2015-03-26	Acute	1	1	Bread of Healing
24	2015-03-06	Acute	2	2	Bread of Healing
24	2015-01-09	Chronic	10	10	Bread of Healing
24	2015-02-06	Chronic	10	10	Bread of Healing
24	2015-06-05	Chronic	10	10	Bread of Healing
24	2015-07-01	Chronic	10	10	Bread of Healing
24	2015-08-01	Chronic	10	10	Bread of Healing
24	2015-03-06	Chronic	11	11	Bread of Healing
24	2015-04-03	Chronic	11	11	Bread of Healing
24	2015-05-08	Chronic	11	11	Bread of Healing
24	2015-09-09	Chronic	11	11	Bread of Healing
24	2015-10-07	Chronic	11	11	Bread of Healing
24	2015-11-04	Chronic	11	11	Bread of Healing
24	2015-12-01	Chronic	11	11	Bread of Healing
25	2015-12-08	Acute	1	1	Bread of Healing
25	2015-03-03	Acute	2	2	Bread of Healing
25	2015-02-03	Chronic	4	4	Bread of Healing
25	2015-03-03	Chronic	4	4	Bread of Healing
25	2015-03-31	Chronic	4	4	Bread of Healing
25	2015-04-28	Chronic	4	4	Bread of Healing
25	2015-07-14	Chronic	4	4	Bread of Healing
25	2015-08-18	Chronic	4	4	Bread of Healing
25	2015-09-22	Chronic	4	4	Bread of Healing
25	2015-10-20	Chronic	4	4	Bread of Healing
25	2015-11-17	Chronic	4	4	Bread of Healing
25	2015-12-08	Chronic	4	4	Bread of Healing
26	2015-09-28	Chronic	1	1	Bread of Healing
26	2015-11-09	Chronic	2	2	Bread of Healing
26	2015-09-21	Chronic	3	3	Bread of Healing
26	2015-10-23	Chronic	3	3	Bread of Healing
26	2015-12-15	Chronic	3	3	Bread of Healing
27	2015-12-03	Chronic	2	2	Bread of Healing
28	2015-03-23	Acute	1	1	Bread of Healing
28	2015-06-10	Acute	1	1	Bread of Healing
28	2015-06-27	Acute	1	1	Bread of Healing
28	2015-06-10	Chronic	1	1	Bread of Healing
28	2015-07-19	Chronic	1	1	Bread of Healing
28	2015-03-23	Chronic	2	2	Bread of Healing
28	2015-05-26	Chronic	2	2	Bread of Healing
28	2015-01-20	Chronic	3	3	Bread of Healing
28	2015-06-27	Chronic	3	3	Bread of Healing
29	2015-06-09	Chronic	1	1	Bread of Healing
29	2015-03-23	Chronic	2	2	Bread of Healing
29	2015-04-13	Chronic	3	3	Bread of Healing
29	2015-05-11	Chronic	3	3	Bread of Healing
29	2015-06-03	Chronic	3	3	Bread of Healing
29	2015-10-27	Chronic	3	3	Bread of Healing
29	2015-07-01	Chronic	4	4	Bread of Healing
29	2015-07-29	Chronic	4	4	Bread of Healing
29	2015-08-25	Chronic	4	4	Bread of Healing
29	2015-10-13	Chronic	4	4	Bread of Healing
30	2015-03-19	Acute	1	1	Bread of Healing
30	2015-03-19	Chronic	7	7	Bread of Healing
30	2015-04-16	Chronic	7	7	Bread of Healing
30	2015-05-14	Chronic	7	7	Bread of Healing
30	2015-06-11	Chronic	7	7	Bread of Healing
30	2015-07-09	Chronic	7	7	Bread of Healing
30	2015-08-06	Chronic	7	7	Bread of Healing
30	2015-09-03	Chronic	7	7	Bread of Healing
30	2015-10-01	Chronic	7	7	Bread of Healing
30	2015-02-19	Chronic	8	8	Bread of Healing
30	2015-11-05	Chronic	8	8	Bread of Healing
30	2015-12-03	Chronic	8	8	Bread of Healing
31	2015-02-03	Chronic	1	1	Bread of Healing
31	2015-02-08	Chronic	3	3	Bread of Healing
31	2015-03-10	Chronic	3	3	Bread of Healing
31	2015-04-07	Chronic	3	3	Bread of Healing
31	2015-05-11	Chronic	3	3	Bread of Healing
31	2015-10-16	Chronic	4	4	Bread of Healing
31	2015-11-13	Chronic	4	4	Bread of Healing
31	2015-12-18	Chronic	4	4	Bread of Healing
32	2015-03-17	Chronic	2	2	Bread of Healing
32	2015-07-08	Chronic	3	3	Bread of Healing
32	2015-04-14	Chronic	4	4	Bread of Healing
32	2015-12-30	Chronic	5	5	Bread of Healing
32	2015-08-19	Chronic	6	6	Bread of Healing
32	2015-09-23	Chronic	6	6	Bread of Healing
32	2015-11-20	Chronic	6	6	Bread of Healing
33	2015-04-10	Chronic	3	3	Bread of Healing
33	2015-05-08	Chronic	3	3	Bread of Healing
33	2015-06-25	Chronic	3	3	Bread of Healing
34	2015-12-18	Acute	1	1	Bread of Healing
34	2015-10-27	Chronic	7	7	Bread of Healing
34	2015-12-11	Chronic	7	7	Bread of Healing
35	2015-06-10	Acute	1	1	Bread of Healing
35	2015-07-22	Acute	1	1	Bread of Healing
35	2015-09-22	Acute	1	1	Bread of Healing
35	2015-12-14	Acute	1	1	Bread of Healing
35	2015-01-23	Chronic	1	1	Bread of Healing
35	2015-07-22	Chronic	1	1	Bread of Healing
35	2015-09-22	Chronic	3	3	Bread of Healing
35	2015-12-14	Chronic	3	3	Bread of Healing
35	2015-03-30	Acute	4	4	Bread of Healing
36	2015-06-13	Acute	1	1	Bread of Healing
36	2015-06-29	Chronic	3	3	Bread of Healing
36	2015-01-12	Chronic	5	5	Bread of Healing
36	2015-02-09	Chronic	5	5	Bread of Healing
36	2015-03-08	Chronic	5	5	Bread of Healing
36	2015-04-05	Chronic	5	5	Bread of Healing
36	2015-05-10	Chronic	5	5	Bread of Healing
36	2015-06-07	Chronic	5	5	Bread of Healing
37	2015-02-02	Chronic	3	3	Bread of Healing
37	2015-01-05	Chronic	4	4	Bread of Healing
37	2015-03-10	Chronic	4	4	Bread of Healing
37	2015-04-06	Chronic	4	4	Bread of Healing
37	2015-05-05	Chronic	4	4	Bread of Healing
37	2015-05-28	Chronic	4	4	Bread of Healing
37	2015-07-07	Chronic	4	4	Bread of Healing
37	2015-08-07	Chronic	4	4	Bread of Healing
37	2015-09-10	Chronic	4	4	Bread of Healing
37	2015-10-08	Chronic	4	4	Bread of Healing
37	2015-11-12	Chronic	4	4	Bread of Healing
37	2015-12-10	Chronic	4	4	Bread of Healing
38	2015-09-11	Acute	2	2	Bread of Healing
39	2015-01-09	Chronic	3	3	Bread of Healing
39	2015-02-06	Chronic	3	3	Bread of Healing
39	2015-03-20	Chronic	3	3	Bread of Healing
39	2015-06-29	Chronic	3	3	Bread of Healing
39	2015-03-16	Chronic	4	4	Bread of Healing
39	2015-04-22	Chronic	4	4	Bread of Healing
39	2015-05-21	Chronic	5	5	Bread of Healing
39	2015-10-08	Chronic	5	5	Bread of Healing
39	2015-11-09	Chronic	6	6	Bread of Healing
39	2015-08-04	Chronic	7	7	Bread of Healing
40	2015-01-29	Chronic	1	1	Bread of Healing
40	2015-02-02	Chronic	1	1	Bread of Healing
40	2015-05-06	Chronic	1	1	Bread of Healing
40	2015-02-26	Chronic	2	2	Bread of Healing
40	2015-03-26	Chronic	2	2	Bread of Healing
40	2015-04-24	Chronic	2	2	Bread of Healing
40	2015-05-01	Chronic	2	2	Bread of Healing
40	2015-06-22	Chronic	2	2	Bread of Healing
40	2015-05-22	Chronic	3	3	Bread of Healing
40	2015-07-21	Chronic	4	4	Bread of Healing
40	2015-08-25	Chronic	4	4	Bread of Healing
40	2015-09-22	Chronic	4	4	Bread of Healing
40	2015-10-20	Chronic	6	6	Bread of Healing
40	2015-11-24	Chronic	6	6	Bread of Healing
41	2015-06-04	Acute	1	1	Bread of Healing
41	2015-07-10	Acute	1	1	Bread of Healing
41	2015-10-21	Acute	1	1	Bread of Healing
41	2015-05-04	Chronic	1	1	Bread of Healing
41	2015-05-18	Chronic	1	1	Bread of Healing
41	2015-07-10	Chronic	1	1	Bread of Healing
41	2015-08-11	Chronic	1	1	Bread of Healing
41	2015-10-21	Chronic	1	1	Bread of Healing
42	2015-07-28	Chronic	2	2	Bread of Healing
42	2015-03-24	Chronic	9	9	Bread of Healing
42	2015-04-21	Chronic	9	9	Bread of Healing
42	2015-05-19	Chronic	9	9	Bread of Healing
42	2015-06-16	Chronic	9	9	Bread of Healing
42	2015-07-14	Chronic	9	9	Bread of Healing
42	2015-08-15	Chronic	9	9	Bread of Healing
42	2015-09-08	Chronic	9	9	Bread of Healing
42	2015-10-06	Chronic	9	9	Bread of Healing
42	2015-12-01	Chronic	9	9	Bread of Healing
42	2015-11-03	Chronic	10	10	Bread of Healing
42	2015-12-29	Chronic	10	10	Bread of Healing
43	2015-04-28	Chronic	1	1	Bread of Healing
43	2015-09-22	Chronic	1	1	Bread of Healing
43	2015-01-20	Chronic	6	6	Bread of Healing
43	2015-02-17	Chronic	6	6	Bread of Healing
43	2015-03-23	Chronic	6	6	Bread of Healing
43	2015-04-20	Chronic	6	6	Bread of Healing
43	2015-10-13	Chronic	6	6	Bread of Healing
43	2015-05-02	Chronic	7	7	Bread of Healing
43	2015-07-16	Chronic	7	7	Bread of Healing
43	2015-09-15	Chronic	7	7	Bread of Healing
43	2015-11-17	Chronic	7	7	Bread of Healing
43	2015-06-18	Chronic	8	8	Bread of Healing
43	2015-08-11	Chronic	8	8	Bread of Healing
44	2015-03-17	Chronic	3	3	Bread of Healing
44	2015-04-23	Chronic	4	4	Bread of Healing
45	2015-05-19	Acute	3	3	Bread of Healing
45	2015-09-09	Chronic	9	9	Bread of Healing
45	2015-10-07	Chronic	9	9	Bread of Healing
45	2015-11-11	Chronic	9	9	Bread of Healing
45	2015-12-09	Chronic	9	9	Bread of Healing
45	2015-01-14	Chronic	10	10	Bread of Healing
45	2015-02-11	Chronic	10	10	Bread of Healing
45	2015-04-15	Chronic	10	10	Bread of Healing
45	2015-05-14	Chronic	10	10	Bread of Healing
45	2015-07-08	Chronic	10	10	Bread of Healing
45	2015-08-12	Chronic	11	11	Bread of Healing
46	2015-03-03	Chronic	1	1	Bread of Healing
46	2015-03-07	Chronic	5	5	Bread of Healing
46	2015-04-07	Chronic	5	5	Bread of Healing
46	2015-11-17	Chronic	5	5	Bread of Healing
46	2015-12-14	Chronic	5	10	Bread of Healing
46	2015-05-05	Chronic	6	6	Bread of Healing
46	2015-06-02	Chronic	6	6	Bread of Healing
46	2015-06-29	Chronic	6	6	Bread of Healing
46	2015-07-28	Chronic	6	6	Bread of Healing
46	2015-09-22	Chronic	6	6	Bread of Healing
46	2015-10-20	Chronic	8	8	Bread of Healing
46	2015-08-25	Chronic	10	10	Bread of Healing
47	2015-10-19	Chronic	1	1	Bread of Healing
47	2015-07-21	Chronic	3	3	Bread of Healing
47	2015-12-01	Chronic	3	3	Bread of Healing
48	2015-10-27	Chronic	5	5	Bread of Healing
48	2015-11-24	Chronic	5	5	Bread of Healing
48	2015-12-29	Chronic	5	5	Bread of Healing
49	2015-11-30	Acute	1	1	Bread of Healing
49	2015-11-30	Chronic	2	2	Bread of Healing
49	2015-12-22	Chronic	2	2	Bread of Healing
50	2015-05-26	Acute	1	1	Bread of Healing
50	2015-04-28	Chronic	1	1	Bread of Healing
50	2015-05-11	Chronic	1	1	Bread of Healing
50	2015-09-28	Chronic	2	2	Bread of Healing
50	2015-06-15	Chronic	3	3	Bread of Healing
50	2015-07-20	Chronic	3	3	Bread of Healing
50	2015-05-26	Chronic	4	4	Bread of Healing
51	2015-05-12	Acute	2	2	Bread of Healing
52	2015-12-15	Chronic	1	1	Bread of Healing
52	2015-10-22	Chronic	2	2	Bread of Healing
52	2015-09-15	Chronic	3	3	Bread of Healing
52	2015-07-01	Chronic	8	8	Bread of Healing
52	2015-08-05	Chronic	8	8	Bread of Healing
52	2015-09-09	Chronic	8	8	Bread of Healing
52	2015-11-09	Chronic	10	10	Bread of Healing
52	2015-12-08	Chronic	10	10	Bread of Healing
52	2015-06-02	Chronic	11	11	Bread of Healing
52	2015-10-06	Chronic	14	14	Bread of Healing
53	2015-07-06	Chronic	12	12	Bread of Healing
53	2015-08-03	Chronic	12	12	Bread of Healing
53	2015-09-03	Chronic	12	12	Bread of Healing
53	2015-10-19	Chronic	12	12	Bread of Healing
53	2015-11-16	Chronic	12	12	Bread of Healing
53	2015-04-06	Chronic	13	13	Bread of Healing
53	2015-12-14	Chronic	13	13	Bread of Healing
53	2015-01-05	Chronic	14	14	Bread of Healing
53	2015-02-02	Chronic	14	14	Bread of Healing
53	2015-03-02	Chronic	14	14	Bread of Healing
53	2015-05-04	Chronic	14	14	Bread of Healing
53	2015-06-01	Chronic	14	14	Bread of Healing
54	2015-05-27	Acute	1	1	Bread of Healing
54	2015-07-20	Acute	1	1	Bread of Healing
54	2015-08-04	Acute	1	1	Bread of Healing
54	2015-07-20	Chronic	1	1	Bread of Healing
54	2015-08-04	Chronic	5	5	Bread of Healing
54	2015-07-01	Chronic	6	6	Bread of Healing
54	2015-09-08	Chronic	6	6	Bread of Healing
54	2015-11-10	Chronic	6	6	Bread of Healing
54	2015-02-10	Chronic	7	7	Bread of Healing
54	2015-06-09	Chronic	7	7	Bread of Healing
54	2015-10-06	Chronic	7	7	Bread of Healing
54	2015-05-27	Chronic	8	8	Bread of Healing
55	2015-06-12	Acute	2	2	Bread of Healing
55	2015-02-20	Chronic	5	5	Bread of Healing
55	2015-03-13	Chronic	5	5	Bread of Healing
55	2015-05-12	Chronic	8	8	Bread of Healing
55	2015-06-12	Chronic	9	9	Bread of Healing
55	2015-07-13	Chronic	9	9	Bread of Healing
55	2015-08-10	Chronic	9	9	Bread of Healing
55	2015-09-08	Chronic	9	9	Bread of Healing
55	2015-10-05	Chronic	9	9	Bread of Healing
56	2015-04-27	Chronic	1	1	Bread of Healing
56	2015-02-02	Chronic	2	2	Bread of Healing
56	2015-03-02	Chronic	2	2	Bread of Healing
56	2015-03-30	Chronic	2	2	Bread of Healing
56	2015-05-18	Chronic	2	2	Bread of Healing
56	2015-06-01	Chronic	2	2	Bread of Healing
56	2015-06-29	Chronic	2	2	Bread of Healing
56	2015-08-15	Chronic	2	2	Bread of Healing
56	2015-09-19	Chronic	2	2	Bread of Healing
56	2015-10-08	Chronic	2	2	Bread of Healing
57	2015-06-22	Acute	3	3	Bread of Healing
58	2015-05-27	Acute	1	1	Bread of Healing
58	2015-10-20	Acute	1	1	Bread of Healing
58	2015-07-07	Chronic	1	1	Bread of Healing
58	2015-11-15	Acute	2	2	Bread of Healing
58	2015-06-16	Acute	3	3	Bread of Healing
58	2015-05-05	Chronic	4	4	Bread of Healing
58	2015-05-27	Chronic	4	4	Bread of Healing
58	2015-06-29	Chronic	4	4	Bread of Healing
58	2015-12-22	Chronic	4	4	Bread of Healing
58	2015-09-15	Chronic	5	5	Bread of Healing
58	2015-10-20	Chronic	5	5	Bread of Healing
58	2015-11-15	Chronic	5	5	Bread of Healing
58	2015-08-20	Chronic	6	6	Bread of Healing
59	2015-02-05	Acute	1	1	Bread of Healing
59	2015-04-27	Chronic	5	5	Bread of Healing
59	2015-05-21	Chronic	5	5	Bread of Healing
59	2015-06-18	Chronic	5	5	Bread of Healing
59	2015-10-09	Chronic	5	5	Bread of Healing
59	2015-11-06	Chronic	5	5	Bread of Healing
59	2015-12-04	Chronic	5	5	Bread of Healing
59	2015-01-12	Chronic	6	6	Bread of Healing
59	2015-04-02	Chronic	6	6	Bread of Healing
59	2015-07-16	Chronic	6	6	Bread of Healing
59	2015-08-13	Chronic	6	6	Bread of Healing
59	2015-09-11	Chronic	6	6	Bread of Healing
59	2015-02-05	Chronic	7	7	Bread of Healing
59	2015-03-06	Chronic	8	8	Bread of Healing
60	2015-10-02	Acute	2	2	Bread of Healing
60	2015-12-15	Acute	2	2	Bread of Healing
60	2015-11-16	Chronic	8	8	Bread of Healing
60	2015-12-15	Chronic	8	8	Bread of Healing
60	2015-06-16	Chronic	9	9	Bread of Healing
60	2015-07-20	Chronic	9	9	Bread of Healing
60	2015-08-18	Chronic	9	9	Bread of Healing
60	2015-09-22	Chronic	9	9	Bread of Healing
60	2015-10-11	Chronic	9	9	Bread of Healing
61	2015-10-17	Acute	3	3	Bread of Healing
62	2015-07-22	Acute	1	1	Bread of Healing
62	2015-08-19	Acute	1	1	Bread of Healing
62	2015-07-22	Chronic	2	2	Bread of Healing
62	2015-08-19	Chronic	2	2	Bread of Healing
62	2015-10-14	Chronic	3	3	Bread of Healing
62	2015-11-11	Chronic	3	3	Bread of Healing
62	2015-01-08	Chronic	4	4	Bread of Healing
62	2015-02-08	Chronic	4	4	Bread of Healing
62	2015-12-09	Chronic	4	4	Bread of Healing
63	2015-06-24	Acute	2	2	Bread of Healing
63	2015-10-16	Acute	2	2	Bread of Healing
63	2015-05-22	Acute	3	3	Bread of Healing
63	2015-02-06	Chronic	3	3	Bread of Healing
63	2015-01-27	Chronic	6	6	Bread of Healing
63	2015-06-24	Chronic	6	6	Bread of Healing
63	2015-02-24	Chronic	7	7	Bread of Healing
63	2015-03-24	Chronic	7	7	Bread of Healing
63	2015-04-24	Chronic	7	7	Bread of Healing
63	2015-05-22	Chronic	7	7	Bread of Healing
63	2015-07-24	Chronic	7	7	Bread of Healing
63	2015-08-21	Chronic	7	7	Bread of Healing
63	2015-09-18	Chronic	7	7	Bread of Healing
63	2015-10-16	Chronic	7	7	Bread of Healing
63	2015-11-13	Chronic	7	7	Bread of Healing
64	2015-10-17	Chronic	3	3	Bread of Healing
64	2015-11-09	Chronic	4	4	Bread of Healing
64	2015-12-18	Chronic	5	5	Bread of Healing
64	2015-06-18	Chronic	5	5	Bread of Healing
64	2015-07-18	Chronic	5	5	Bread of Healing
64	2015-08-15	Chronic	5	5	Bread of Healing
64	2015-09-19	Chronic	5	5	Bread of Healing
64	2015-02-21	Chronic	5	5	Bread of Healing
64	2015-03-21	Chronic	5	5	Bread of Healing
64	2015-04-18	Chronic	5	5	Bread of Healing
64	2015-11-21	Chronic	6	6	Bread of Healing
64	2015-05-16	Chronic	6	6	Bread of Healing
64	2015-01-17	Chronic	6	6	Bread of Healing
65	2015-01-26	Chronic	4	4	Bread of Healing
65	2015-02-02	Chronic	4	4	Bread of Healing
66	2015-12-20	Acute	2	2	Bread of Healing
67	2015-02-12	Chronic	6	6	Bread of Healing
67	2015-04-30	Chronic	6	6	Bread of Healing
67	2015-04-06	Chronic	8	8	Bread of Healing
67	2015-03-02	Chronic	9	9	Bread of Healing
67	2015-04-30	Chronic	9	9	Bread of Healing
68	2015-10-29	Chronic	1	3	Bread of Healing
68	2015-10-01	Chronic	2	4	Bread of Healing
69	2015-04-13	Chronic	7	7	Bread of Healing
69	2015-01-05	Chronic	8	8	Bread of Healing
69	2015-02-09	Chronic	8	8	Bread of Healing
69	2015-03-16	Chronic	9	9	Bread of Healing
70	2015-03-19	Chronic	1	1	Bread of Healing
70	2015-05-16	Chronic	1	1	Bread of Healing
71	2015-01-08	Chronic	1	1	Bread of Healing
71	2015-02-05	Chronic	1	1	Bread of Healing
71	2015-12-02	Chronic	2	2	Bread of Healing
71	2015-02-09	Chronic	2	2	Bread of Healing
71	2015-03-09	Chronic	2	2	Bread of Healing
71	2015-05-11	Chronic	2	2	Bread of Healing
71	2015-06-15	Chronic	2	2	Bread of Healing
71	2015-07-13	Chronic	2	2	Bread of Healing
71	2015-09-01	Chronic	2	2	Bread of Healing
71	2015-09-28	Chronic	2	2	Bread of Healing
71	2015-10-26	Chronic	2	2	Bread of Healing
72	2015-08-24	Chronic	2	2	Bread of Healing
72	2015-09-22	Chronic	2	2	Bread of Healing
72	2015-10-19	Chronic	2	2	Bread of Healing
72	2015-11-16	Chronic	2	2	Bread of Healing
72	2015-12-15	Chronic	2	2	Bread of Healing
72	2015-05-26	Chronic	3	3	Bread of Healing
72	2015-06-22	Chronic	3	3	Bread of Healing
72	2015-07-20	Chronic	3	3	Bread of Healing
73	2015-04-02	Chronic	2	2	Bread of Healing
73	2015-04-30	Chronic	2	2	Bread of Healing
73	2015-05-28	Chronic	2	2	Bread of Healing
73	2015-10-28	Chronic	2	2	Bread of Healing
74	2015-09-14	Chronic	1	1	Bread of Healing
74	2015-09-23	Chronic	1	1	Bread of Healing
74	2015-12-03	Chronic	1	1	Bread of Healing
74	2015-10-09	Chronic	3	3	Bread of Healing
74	2015-10-13	Chronic	4	4	Bread of Healing
74	2015-11-06	Chronic	6	6	Bread of Healing
75	2015-05-12	Chronic	5	5	Bread of Healing
75	2015-07-09	Chronic	5	5	Bread of Healing
75	2015-09-10	Chronic	5	5	Bread of Healing
75	2016-10-07	Chronic	5	5	Bread of Healing
75	2015-06-09	Chronic	7	7	Bread of Healing
76	2015-11-16	Acute	1	1	Bread of Healing
76	2015-05-14	Chronic	1	1	Bread of Healing
76	2015-08-17	Chronic	1	1	Bread of Healing
76	2015-09-15	Chronic	1	1	Bread of Healing
76	2015-10-15	Chronic	1	1	Bread of Healing
77	2015-04-21	Acute	1	1	Bread of Healing
77	2015-05-19	Acute	1	1	Bread of Healing
77	2015-12-12	Acute	1	1	Bread of Healing
77	2015-04-21	Chronic	1	1	Bread of Healing
77	2015-06-16	Chronic	1	1	Bread of Healing
77	2015-05-19	Chronic	3	3	Bread of Healing
77	2015-12-12	Chronic	4	4	Bread of Healing
78	2015-06-25	Chronic	3	3	Bread of Healing
78	2015-07-22	Chronic	3	3	Bread of Healing
78	2015-08-26	Chronic	3	3	Bread of Healing
78	2015-10-02	Chronic	3	3	Bread of Healing
78	2015-11-23	Chronic	3	3	Bread of Healing
79	2015-02-10	Chronic	2	2	Bread of Healing
79	2015-03-03	Chronic	2	2	Bread of Healing
79	2015-05-05	Chronic	3	3	Bread of Healing
80	2015-11-02	Acute	1	1	Bread of Healing
80	2015-12-21	Acute	1	1	Bread of Healing
80	2015-01-23	Chronic	1	1	Bread of Healing
80	2015-02-20	Chronic	1	1	Bread of Healing
80	2015-03-19	Chronic	1	1	Bread of Healing
80	2015-01-23	Acute	2	2	Bread of Healing
80	2015-07-15	Chronic	2	2	Bread of Healing
80	2015-01-09	Chronic	2	2	Bread of Healing
80	2015-02-20	Acute	3	3	Bread of Healing
80	2015-04-24	Chronic	3	3	Bread of Healing
80	2015-11-02	Chronic	3	3	Bread of Healing
80	2015-12-21	Chronic	3	3	Bread of Healing
81	2015-07-14	Acute	1	1	Bread of Healing
81	2015-03-20	Chronic	2	2	Bread of Healing
81	2015-07-14	Chronic	2	2	Bread of Healing
81	2015-11-09	Chronic	2	2	Bread of Healing
81	2015-12-07	Chronic	2	2	Bread of Healing
82	2015-08-21	Chronic	1	1	Bread of Healing
82	2015-12-08	Chronic	1	1	Bread of Healing
83	2015-04-10	Chronic	1	1	Bread of Healing
83	2015-05-08	Chronic	1	1	Bread of Healing
83	2015-06-25	Chronic	3	3	Bread of Healing
84	2015-03-03	Chronic	4	4	Bread of Healing
84	2015-04-07	Chronic	4	4	Bread of Healing
84	2015-05-11	Chronic	4	4	Bread of Healing
84	2015-06-08	Chronic	4	4	Bread of Healing
84	2015-01-05	Chronic	4	4	Bread of Healing
84	2015-12-08	Chronic	5	5	Bread of Healing
84	2015-07-06	Chronic	5	5	Bread of Healing
84	2015-08-03	Chronic	5	5	Bread of Healing
84	2015-09-11	Chronic	5	5	Bread of Healing
84	2015-10-05	Chronic	5	5	Bread of Healing
84	2015-02-05	Chronic	5	5	Bread of Healing
85	2015-10-08	Chronic	5	5	Bread of Healing
85	2015-11-09	Chronic	5	5	Bread of Healing
86	2015-09-27	Acute	1	1	Bread of Healing
86	2015-09-19	Chronic	1	1	Bread of Healing
86	2015-10-27	Chronic	3	3	Bread of Healing
86	2015-11-24	Chronic	3	3	Bread of Healing
86	2015-12-22	Chronic	3	3	Bread of Healing
87	2015-08-27	Chronic	1	1	Bread of Healing
87	2015-09-14	Acute	2	2	Bread of Healing
88	2015-10-08	Acute	1	1	Bread of Healing
88	2015-10-01	Acute	2	2	Bread of Healing
88	2015-10-08	Chronic	6	6	Bread of Healing
88	2015-07-21	Chronic	7	7	Bread of Healing
88	2015-09-09	Chronic	7	7	Bread of Healing
88	2015-05-12	Chronic	8	8	Bread of Healing
88	2015-10-09	Chronic	8	8	Bread of Healing
88	2015-10-01	Chronic	8	8	Bread of Healing
88	2015-05-06	Chronic	9	9	Bread of Healing
88	2015-04-03	Chronic	9	9	Bread of Healing
89	2015-06-22	Acute	1	1	Bread of Healing
89	2015-10-12	Acute	1	1	Bread of Healing
89	2015-08-31	Acute	2	2	Bread of Healing
89	2015-01-05	Chronic	4	4	Bread of Healing
89	2015-01-23	Chronic	4	4	Bread of Healing
89	2015-02-02	Chronic	4	4	Bread of Healing
89	2015-04-20	Chronic	4	4	Bread of Healing
89	2015-06-22	Chronic	4	4	Bread of Healing
89	2015-08-31	Chronic	4	4	Bread of Healing
89	2015-12-07	Chronic	4	4	Bread of Healing
90	2015-09-03	Acute	1	1	Bread of Healing
91	2015-08-11	Acute	1	1	Bread of Healing
91	2015-05-19	Chronic	1	1	Bread of Healing
91	2015-09-01	Chronic	1	1	Bread of Healing
91	2015-10-14	Chronic	1	1	Bread of Healing
91	2015-10-21	Chronic	1	1	Bread of Healing
91	2015-10-14	Acute	2	2	Bread of Healing
91	2015-10-21	Acute	2	2	Bread of Healing
91	2015-12-02	Chronic	3	3	Bread of Healing
91	2015-08-11	Chronic	4	4	Bread of Healing
91	2015-09-10	Chronic	4	4	Bread of Healing
91	2015-10-02	Chronic	4	4	Bread of Healing
91	2015-11-04	Chronic	5	5	Bread of Healing
91	2015-12-01	Chronic	5	5	Bread of Healing
92	2015-11-17	Acute	1	1	Bread of Healing
92	2015-08-20	Acute	1	1	Bread of Healing
92	2015-11-20	Chronic	1	1	Bread of Healing
92	2015-08-20	Chronic	1	1	Bread of Healing
92	2015-09-08	Chronic	2	2	Bread of Healing
92	2015-03-07	Chronic	5	5	Bread of Healing
92	2015-08-31	Chronic	5	5	Bread of Healing
92	2015-11-17	Chronic	8	8	Bread of Healing
92	2015-12-15	Chronic	8	8	Bread of Healing
92	2015-09-25	Chronic	8	8	Bread of Healing
93	2015-07-14	Acute	1	1	Bread of Healing
93	2015-08-11	Chronic	1	1	Bread of Healing
93	2015-07-02	Chronic	2	2	Bread of Healing
93	2015-07-14	Chronic	3	3	Bread of Healing
93	2015-08-10	Chronic	3	3	Bread of Healing
93	2015-09-14	Chronic	4	4	Bread of Healing
94	2015-06-15	Chronic	2	2	Bread of Healing
94	2015-07-13	Chronic	2	2	Bread of Healing
94	2015-02-16	Chronic	3	3	Bread of Healing
94	2015-03-23	Chronic	3	3	Bread of Healing
94	2015-04-20	Chronic	3	3	Bread of Healing
94	2015-05-01	Chronic	3	3	Bread of Healing
94	2015-08-12	Chronic	4	4	Bread of Healing
94	2015-09-20	Chronic	4	4	Bread of Healing
94	2015-10-26	Chronic	4	4	Bread of Healing
94	2015-12-07	Chronic	6	6	Bread of Healing
95	2015-11-06	Acute	1	1	Bread of Healing
95	2015-11-16	Chronic	4	4	Bread of Healing
95	2015-11-20	Chronic	4	4	Bread of Healing
96	2015-09-03	Chronic	1	1	Bread of Healing
96	2015-09-16	Chronic	2	2	Bread of Healing
96	2015-08-11	Chronic	3	3	Bread of Healing
96	2015-01-20	Chronic	3	3	Bread of Healing
96	2015-02-16	Chronic	3	3	Bread of Healing
97	2015-10-14	Chronic	1	1	Bread of Healing
97	2015-01-01	Chronic	2	2	Bread of Healing
97	2015-06-28	Chronic	3	3	Bread of Healing
97	2015-11-11	Chronic	3	3	Bread of Healing
97	2015-12-09	Chronic	3	3	Bread of Healing
97	2015-05-11	Chronic	4	4	Bread of Healing
98	2015-09-08	Acute	1	1	Bread of Healing
98	2015-09-28	Acute	1	1	Bread of Healing
98	2015-11-05	Acute	1	1	Bread of Healing
98	2015-12-03	Acute	1	1	Bread of Healing
98	2015-09-28	Chronic	1	1	Bread of Healing
98	2015-11-05	Chronic	1	1	Bread of Healing
98	2015-12-03	Chronic	1	1	Bread of Healing
98	2015-08-24	Chronic	2	2	Bread of Healing
99	2015-11-16	Acute	1	1	Bread of Healing
99	2015-12-14	Acute	1	1	Bread of Healing
99	2015-06-01	Chronic	4	4	Bread of Healing
99	2015-01-05	Chronic	5	5	Bread of Healing
99	2015-06-29	Chronic	7	7	Bread of Healing
99	2015-07-28	Chronic	7	7	Bread of Healing
99	2015-08-24	Chronic	7	7	Bread of Healing
99	2015-09-21	Chronic	7	7	Bread of Healing
99	2015-10-19	Chronic	7	7	Bread of Healing
99	2015-11-16	Chronic	7	7	Bread of Healing
99	2015-12-14	Chronic	7	7	Bread of Healing
99	2015-02-02	Chronic	7	7	Bread of Healing
99	2015-03-02	Chronic	7	7	Bread of Healing
99	2015-04-06	Chronic	7	7	Bread of Healing
99	2015-05-04	Chronic	7	7	Bread of Healing
100	2015-04-21	Chronic	5	5	Bread of Healing
100	2015-05-21	Chronic	5	5	Bread of Healing
100	2015-06-18	Chronic	5	5	Bread of Healing
100	2015-07-16	Chronic	5	5	Bread of Healing
100	2015-08-13	Chronic	5	5	Bread of Healing
100	2015-09-15	Chronic	5	5	Bread of Healing
100	2015-10-13	Chronic	5	5	Bread of Healing
100	2015-01-02	Chronic	6	6	Bread of Healing
100	2015-11-10	Chronic	6	6	Bread of Healing
101	2015-10-26	Acute	1	1	Bread of Healing
101	2015-12-19	Acute	2	2	Bread of Healing
101	2015-07-09	Chronic	8	8	Bread of Healing
101	2015-08-11	Chronic	8	8	Bread of Healing
101	2015-09-25	Chronic	8	8	Bread of Healing
101	2015-10-26	Chronic	8	8	Bread of Healing
101	2015-12-18	Chronic	8	8	Bread of Healing
101	2015-09-14	Chronic	8	8	Bread of Healing
101	2015-01-08	Chronic	8	8	Bread of Healing
101	2015-02-05	Chronic	8	8	Bread of Healing
101	2015-03-05	Chronic	8	8	Bread of Healing
101	2015-04-02	Chronic	8	8	Bread of Healing
101	2015-05-05	Chronic	8	8	Bread of Healing
102	2015-04-21	Chronic	4	4	Bread of Healing
103	2015-08-03	Acute	1	1	Bread of Healing
103	2015-08-03	Chronic	3	3	Bread of Healing
103	2015-10-30	Chronic	3	3	Bread of Healing
1	2015-03-24	Acute	1	1	Good Samaritan
1	2015-09-25	Chronic	1	2	Good Samaritan
1	2015-08-14	Chronic	2	6	Good Samaritan
2	2015-03-15	Acute	2	4	Good Samaritan
2	2015-04-02	Acute	3	6	Good Samaritan
2	2015-12-07	Acute	4	6	Good Samaritan
3	2015-09-03	Chronic	2	4	Good Samaritan
3	2015-04-02	Chronic	3	8	Good Samaritan
3	2015-03-25	Chronic	0	0	Good Samaritan
4	2015-04-01	Acute	1	1	Good Samaritan
5	2015-10-08	Acute	1	1	Good Samaritan
5	2015-10-08	Chronic	1	2	Good Samaritan
6	2015-04-16	Acute	2	3	Good Samaritan
7	2015-10-22	Chronic	1	12	Good Samaritan
8	2015-05-12	Chronic	1	1	Good Samaritan
8	2015-06-10	Chronic	1	1	Good Samaritan
8	2015-02-15	Chronic	1	6	Good Samaritan
8	2015-03-18	Acute	0	0	Good Samaritan
9	2015-03-25	Chronic	2	2	Good Samaritan
10	2015-03-10	Chronic	1	2	Good Samaritan
10	2015-06-09	Acute	2	3	Good Samaritan
10	2015-04-21	Chronic	2	5	Good Samaritan
10	2015-06-09	Chronic	2	12	Good Samaritan
11	2015-01-07	Chronic	1	1.5	Good Samaritan
11	2015-01-12	Chronic	1	3	Good Samaritan
11	2015-02-11	Chronic	1	3	Good Samaritan
11	2015-04-01	Chronic	1	3	Good Samaritan
11	2015-03-15	Chronic	4	17	Good Samaritan
12	2015-03-05	Chronic	1	3	Good Samaritan
13	2015-04-20	Chronic	1	3	Good Samaritan
14	2015-09-21	Chronic	1	3	Good Samaritan
14	2015-03-24	Chronic	2	23	Good Samaritan
14	2015-12-01	Chronic	6	12	Good Samaritan
15	2015-03-24	Chronic	1	1	Good Samaritan
15	2015-02-12	Chronic	1	2	Good Samaritan
15	2015-01-29	Chronic	1	6	Good Samaritan
15	2015-01-06	Chronic	2	5	Good Samaritan
16	2015-04-01	Acute	0	0	Good Samaritan
17	2015-03-30	Chronic	1	1	Good Samaritan
17	2015-03-26	Chronic	1	9	Good Samaritan
18	2015-01-13	Chronic	1	6	Good Samaritan
18	2015-03-20	Chronic	1	6	Good Samaritan
18	2015-03-11	Chronic	1	9	Good Samaritan
19	2015-02-25	Chronic	1	1	Good Samaritan
19	2015-09-03	Chronic	1	1	Good Samaritan
19	2015-02-17	Chronic	2	2	Good Samaritan
19	2015-02-19	Chronic	2	2	Good Samaritan
20	2015-02-04	Acute	1	1	Good Samaritan
20	2015-07-02	Acute	1	1	Good Samaritan
20	2015-07-02	Acute	2	2	Good Samaritan
20	2015-02-04	Chronic	2	2	Good Samaritan
21	2015-04-06	Chronic	1	3	Good Samaritan
22	2015-02-10	Chronic	3	3	Good Samaritan
23	2015-12-08	Acute	1	1	Good Samaritan
24	2015-05-07	Chronic	2	2	Good Samaritan
25	2015-02-17	Chronic	1	2	Good Samaritan
25	2015-05-18	Chronic	1	3	Good Samaritan
25	2015-01-21	Chronic	1	15	Good Samaritan
25	2015-01-07	Chronic	2	3	Good Samaritan
26	2015-05-10	Chronic	1	1	Good Samaritan
26	2015-03-21	Chronic	1	12	Good Samaritan
26	2015-03-10	Chronic	2	4	Good Samaritan
27	2015-03-11	Chronic	3	9	Good Samaritan
28	2015-03-19	Chronic	1	1	Good Samaritan
28	2015-02-16	Chronic	1	3	Good Samaritan
28	2015-04-02	Chronic	1	9	Good Samaritan
28	2015-03-26	Chronic	2	18	Good Samaritan
29	2015-01-28	Chronic	1	9	Good Samaritan
29	2015-05-19	Chronic	1	9	Good Samaritan
29	2015-03-11	Chronic	2	12	Good Samaritan
30	2015-06-30	Acute	3	3	Good Samaritan
31	2015-01-27	Chronic	3	3	Good Samaritan
32	2015-07-29	Chronic	2	6	Good Samaritan
32	2015-02-03	Chronic	3	3	Good Samaritan
33	2015-06-24	Chronic	2	2	Good Samaritan
34	2015-01-29	Acute	1	2	Good Samaritan
35	2015-06-29	Chronic	0	0	Good Samaritan
36	2015-12-03	Chronic	3	3	Good Samaritan
37	2015-06-23	Chronic	1	6	Good Samaritan
38	2015-03-18	Acute	1	1	Good Samaritan
39	2015-10-20	Acute	1	1	Good Samaritan
40	2015-01-22	Chronic	1	1	Good Samaritan
40	2015-04-01	Chronic	0	0	Good Samaritan
41	2015-02-22	Chronic	1	3	Good Samaritan
42	2015-11-10	Chronic	1	1	Good Samaritan
42	2015-12-10	Chronic	2	2	Good Samaritan
43	2015-10-07	Acute	1	4	Good Samaritan
44	2015-11-11	Acute	1	1	Good Samaritan
44	2015-10-20	Chronic	1	1	Good Samaritan
45	2015-12-09	Chronic	1	1	Good Samaritan
46	2015-11-04	Chronic	2	2	Good Samaritan
46	2015-11-04	Acute	0	0	Good Samaritan
47	2015-12-15	Chronic	3	3	Good Samaritan
48	2015-11-20	Chronic	1	1	Good Samaritan
49	2015-12-15	Chronic	2	2	Good Samaritan
50	2015-01-20	Acute	1	1	Good Samaritan
51	2015-01-26	Chronic	1	9	Good Samaritan
51	2015-02-24	Chronic	2	2	Good Samaritan
51	2015-03-24	Chronic	4	15	Good Samaritan
1	2016-03-12	Chronic	2	2	Hope
1	2016-04-23	Acute	2	4	Hope
1	2016-10-15	Chronic	5	5	Hope
1	2016-04-16	Chronic	6	14	Hope
2	2016-09-10	Chronic	1	3	Hope
2	2016-12-10	Chronic	1	3	Hope
2	2016-06-11	Chronic	1	9	Hope
3	2016-07-16	Chronic	7	13	Hope
3	2016-04-09	Chronic	7	63	Hope
3	2016-10-20	Chronic	8	17	Hope
4	2016-04-23	Chronic	3	20	Hope
4	2016-01-15	Chronic	3	22	Hope
4	2016-07-02	Acute	4	14	Hope
4	2016-12-29	Chronic	5	5	Hope
4	2016-10-01	Acute	5	11	Hope
5	2016-10-15	Chronic	0	0	Hope
6	2016-05-07	Chronic	2	3	Hope
6	2016-04-23	Chronic	5	23	Hope
6	2016-01-08	Chronic	6	32	Hope
7	2016-10-01	Chronic	1	2	Hope
7	2016-07-02	Chronic	2	3	Hope
7	2016-04-09	Chronic	3	6	Hope
8	2016-05-21	Chronic	1	2	Hope
8	2016-04-23	Chronic	1	3	Hope
8	2016-11-05	Chronic	1	3	Hope
9	2016-04-23	Acute	0	0	Hope
10	2016-11-19	Chronic	8	22	Hope
10	2016-08-20	Acute	8	60	Hope
10	2016-04-09	Acute	8	84	Hope
11	2016-12-17	Acute	1	3	Hope
11	2016-11-05	Acute	4	8	Hope
11	2016-08-05	Chronic	4	8	Hope
12	2016-02-05	Acute	2	2	Hope
12	2016-07-02	Chronic	4	21	Hope
12	2016-08-20	Chronic	4	25	Hope
12	2016-04-09	Chronic	4	37	Hope
12	2016-11-16	Chronic	5	9	Hope
13	2016-07-16	Acute	1	1	Hope
13	2016-10-15	Chronic	12	22	Hope
13	2016-03-19	Chronic	13	78	Hope
13	2016-07-02	Chronic	13	86	Hope
14	2016-06-11	Chronic	5	45	Hope
15	2016-09-03	Acute	2	6	Hope
15	2016-12-10	Acute	4	10	Hope
16	2016-11-05	Chronic	0	0	Hope
16	2016-11-19	Acute	2	2	Hope
17	2016-06-18	Chronic	6	48	Hope
17	2016-09-17	Chronic	7	15	Hope
18	2016-04-23	Acute	0	0	Hope
18	2016-11-19	Acute	0	0	Hope
19	2016-12-17	Chronic	10	17	Hope
19	2016-09-24	Chronic	13	31	Hope
20	2016-10-22	Acute	0	0	Hope
20	2016-08-20	Chronic	0	0	Hope
21	2016-07-09	Acute	2	4	Hope
21	2016-10-22	Chronic	3	5	Hope
21	2016-03-12	Chronic	4	4	Hope
21	2016-12-10	Chronic	5	13	Hope
21	2016-06-25	Chronic	5	16	Hope
22	2016-01-29	Chronic	1	1	Hope
22	2016-02-05	Chronic	1	3	Hope
22	2016-01-15	Chronic	4	10	Hope
22	2016-11-12	Chronic	4	10	Hope
22	2016-08-06	Chronic	5	11	Hope
22	2016-04-16	Chronic	5	27	Hope
23	2016-11-19	Chronic	3	5	Hope
23	2016-10-22	Chronic	7	8	Hope
24	2016-09-10	Acute	5	9	Hope
24	2016-03-19	Acute	7	59	Hope
25	2016-02-19	Chronic	3	10	Hope
25	2016-06-18	Chronic	3	23	Hope
26	2016-10-22	Chronic	5	15	Hope
26	2016-06-18	Chronic	6	60	Hope
27	2016-02-12	Acute	4	18	Hope
28	2016-11-19	Chronic	2	3	Hope
29	2016-09-03	Acute	0	0	Hope
29	2016-01-08	Acute	2	10	Hope
29	2016-07-02	Acute	13	71	Hope
30	2016-11-12	Acute	0	0	Hope
31	2016-05-14	Acute	1	1	Hope
32	2015-05-07	Chronic	4	25	Hope
33	2016-06-25	Chronic	0	0	Hope
33	2016-09-17	Chronic	2	6	Hope
33	2016-12-17	Chronic	4	8	Hope
34	2016-04-09	Chronic	1	1	Hope
34	2016-08-27	Acute	2	2	Hope
34	2016-11-05	Chronic	8	16	Hope
34	2016-08-06	Acute	8	21	Hope
34	2016-05-21	Chronic	9	58	Hope
35	2016-10-08	Chronic	0	0	Hope
35	2016-08-06	Chronic	1	2	Hope
35	2016-05-07	Acute	2	13	Hope
36	2016-09-17	Chronic	9	26	Hope
36	2016-12-17	Chronic	11	34	Hope
37	2016-01-29	Acute	0	0	Hope
37	2016-10-15	Acute	0	0	Hope
37	2016-10-22	Acute	0	0	Hope
37	2016-05-21	Acute	5	46	Hope
37	2016-01-22	Acute	5	50	Hope
37	2016-12-10	Acute	7	20	Hope
38	2016-08-13	Chronic	0	0	Hope
38	2016-09-24	Chronic	3	3	Hope
38	2016-01-15	Chronic	3	9	Hope
38	2016-12-17	Chronic	3	9	Hope
38	2016-06-18	Chronic	3	23	Hope
39	2016-11-05	Acute	1	1	Hope
39	2016-12-10	Acute	1	1	Hope
39	2016-05-21	Chronic	2	2	Hope
39	2016-01-29	Chronic	2	4	Hope
40	2016-12-03	Chronic	2	2	Hope
41	2016-12-17	Acute	1	1	Hope
41	2016-05-21	Chronic	2	13	Hope
41	2016-04-23	Acute	8	58	Hope
41	2016-07-16	Acute	9	52	Hope
41	2016-10-22	Acute	11	22	Hope
42	2016-04-09	Chronic	4	19	Hope
42	2016-08-13	Chronic	4	29	Hope
42	2016-11-19	Chronic	5	7	Hope
43	2016-05-21	Chronic	2	11	Hope
44	2016-08-03	Chronic	3	24	Hope
44	2016-11-12	Chronic	4	12	Hope
45	2016-12-10	Chronic	0	0	Hope
45	2016-11-19	Acute	2	4	Hope
45	2016-08-06	Chronic	5	13	Hope
46	2016-07-02	Chronic	6	43	Hope
46	2016-10-01	Acute	7	19	Hope
47	2016-08-27	Acute	1	1	Hope
47	2016-01-22	Chronic	5	45	Hope
47	2016-10-15	Chronic	6	14	Hope
47	2016-04-16	Acute	6	33	Hope
48	2016-09-10	Chronic	3	4	Hope
48	2016-12-10	Chronic	7	21	Hope
48	2016-01-08	Chronic	7	46	Hope
48	2016-04-09	Chronic	7	52	Hope
48	2016-08-20	Acute	8	20	Hope
49	2016-11-12	Acute	0	0	Hope
49	2016-12-17	Acute	2	4	Hope
50	2016-09-10	Chronic	5	11	Hope
50	2016-12-10	Chronic	7	15	Hope
51	2016-08-20	Chronic	7	70	Hope
1	2015-05-13	Chronic	2	2	KCC
2	2015-09-23	Acute	2	2	KCC
3	2015-01-28	Chronic	0	0	KCC
3	2015-12-16	Acute	1	1	KCC
3	2015-09-02	Acute	3	3	KCC
4	2015-05-16	Acute	0	0	KCC
4	2015-01-07	Chronic	1	1	KCC
4	2015-04-08	Acute	2	2	KCC
4	2015-11-11	Chronic	3	3	KCC
5	2015-03-11	Chronic	1	1	KCC
5	2015-03-04	Acute	2	2	KCC
5	2015-12-23	Chronic	2	2	KCC
6	2015-05-20	Chronic	0	0	KCC
6	2015-11-04	Chronic	0	0	KCC
6	2015-05-16	Chronic	1	1	KCC
6	2015-04-29	Chronic	2	2	KCC
6	2015-10-21	Chronic	2	2	KCC
6	2015-12-02	Chronic	3	3	KCC
7	2015-08-19	Chronic	0	0	KCC
7	2015-09-09	Chronic	0	0	KCC
7	2015-10-21	Chronic	0	0	KCC
7	2015-12-02	Chronic	0	0	KCC
7	2015-06-24	Chronic	1	1	KCC
7	2015-01-07	Acute	3	3	KCC
7	2015-07-22	Chronic	3	3	KCC
8	2015-01-07	Acute	1	1	KCC
8	2015-01-14	Acute	1	1	KCC
8	2015-11-11	Chronic	2	2	KCC
9	2015-07-01	Chronic	2	2	KCC
9	2015-12-02	Chronic	2	2	KCC
9	2015-05-06	Chronic	3	3	KCC
10	2015-01-07	Acute	1	1	KCC
10	2015-05-20	Acute	1	1	KCC
11	2015-02-28	Chronic	3	3	KCC
12	2015-01-14	Chronic	3	3	KCC
13	2015-01-07	Acute	1	1	KCC
13	2015-03-11	Acute	1	1	KCC
13	2015-08-12	Acute	1	1	KCC
13	2015-08-19	Acute	1	1	KCC
13	2015-08-26	Acute	2	2	KCC
13	2015-10-07	Chronic	2	2	KCC
14	2015-02-04	Chronic	0	0	KCC
14	2015-02-18	Chronic	0	0	KCC
14	2015-03-11	Chronic	0	0	KCC
14	2015-01-21	Chronic	1	1	KCC
14	2015-02-11	Chronic	1	1	KCC
14	2015-07-08	Chronic	1	1	KCC
14	2015-11-04	Chronic	1	1	KCC
14	2015-06-24	Chronic	2	2	KCC
14	2015-10-07	Chronic	3	3	KCC
14	2015-12-09	Chronic	3	3	KCC
15	2015-01-28	Acute	0	0	KCC
15	2015-05-13	Acute	0	0	KCC
16	2015-06-03	Chronic	0	0	KCC
16	2015-01-04	Acute	1	1	KCC
16	2015-02-04	Chronic	2	2	KCC
16	2015-09-27	Chronic	2	2	KCC
17	2015-02-11	Acute	0	0	KCC
17	2015-09-02	Acute	0	0	KCC
17	2015-09-02	Chronic	1	1	KCC
17	2015-09-30	Chronic	1	1	KCC
17	2015-02-14	Acute	2	2	KCC
18	2015-02-11	Chronic	2	2	KCC
19	2015-02-18	Acute	0	0	KCC
19	2015-04-01	Acute	1	1	KCC
19	2015-02-11	Acute	2	2	KCC
20	2015-04-29	Acute	0	0	KCC
20	2015-05-20	Chronic	0	0	KCC
20	2015-02-11	Acute	1	1	KCC
20	2015-05-06	Chronic	1	1	KCC
20	2015-06-10	Chronic	1	1	KCC
21	2015-02-25	Chronic	0	0	KCC
21	2015-03-25	Chronic	0	0	KCC
21	2015-04-08	Chronic	0	0	KCC
21	2015-03-04	Acute	1	1	KCC
21	2015-02-11	Chronic	1	1	KCC
21	2015-03-11	Chronic	1	1	KCC
21	2015-09-16	Acute	2	2	KCC
21	2015-02-18	Chronic	3	3	KCC
22	2015-03-11	Acute	0	0	KCC
23	2015-06-10	Chronic	1	1	KCC
23	2015-03-11	Chronic	2	2	KCC
24	2015-02-11	Chronic	0	0	KCC
24	2015-03-11	Chronic	0	0	KCC
24	2015-07-22	Chronic	1	1	KCC
24	2015-10-14	Chronic	4	4	KCC
25	2015-03-11	Chronic	0	0	KCC
25	2015-02-11	Chronic	1	1	KCC
25	2015-03-25	Chronic	1	1	KCC
25	2015-01-21	Chronic	4	4	KCC
26	2015-03-18	Acute	0	0	KCC
26	2015-03-25	Acute	1	1	KCC
27	2015-06-24	Chronic	0	0	KCC
27	2015-07-29	Chronic	0	0	KCC
27	2015-03-11	Acute	1	1	KCC
27	2015-03-18	Acute	1	1	KCC
27	2015-03-25	Acute	1	1	KCC
27	2015-05-20	Chronic	1	1	KCC
27	2015-05-03	Chronic	3	3	KCC
28	2015-03-18	Acute	1	1	KCC
29	2015-03-11	Chronic	0	0	KCC
29	2015-03-25	Chronic	1	1	KCC
30	2015-03-25	Acute	1	1	KCC
31	2015-03-25	Chronic	1	1	KCC
32	2015-04-22	Chronic	0	0	KCC
32	2015-03-25	Chronic	2	2	KCC
33	2015-01-14	Chronic	0	0	KCC
33	2015-04-01	Acute	1	1	KCC
34	2015-01-14	Chronic	0	0	KCC
34	2015-02-11	Chronic	0	0	KCC
34	2015-05-13	Chronic	0	0	KCC
34	2015-06-17	Chronic	0	0	KCC
34	2015-07-29	Chronic	0	0	KCC
34	2015-07-15	Chronic	1	1	KCC
35	2015-04-08	Chronic	0	0	KCC
35	2015-08-26	Chronic	0	0	KCC
35	2015-11-25	Chronic	1	1	KCC
35	2015-07-02	Chronic	6	6	KCC
36	2015-04-08	Acute	1	1	KCC
36	2015-04-15	Acute	1	1	KCC
37	2015-05-06	Acute	0	0	KCC
37	2015-05-13	Acute	0	0	KCC
37	2015-04-15	Acute	2	2	KCC
38	2015-04-15	Chronic	1	1	KCC
39	2015-04-08	Acute	1	1	KCC
40	2015-02-04	Chronic	0	0	KCC
40	2015-01-14	Acute	1	1	KCC
40	2015-01-28	Chronic	1	1	KCC
40	2015-01-21	Chronic	2	2	KCC
41	2015-04-29	Chronic	0	0	KCC
41	2015-05-06	Chronic	0	0	KCC
41	2015-04-22	Acute	1	1	KCC
42	2015-05-16	Acute	0	0	KCC
42	2015-05-13	Acute	0	0	KCC
42	2015-02-16	Acute	1	1	KCC
43	2015-08-19	Chronic	0	0	KCC
43	2015-07-22	Acute	1	1	KCC
44	2015-05-26	Chronic	0	0	KCC
44	2015-07-08	Chronic	0	0	KCC
44	2015-05-13	Chronic	1	1	KCC
45	2015-06-03	Chronic	0	0	KCC
45	2015-07-01	Chronic	0	0	KCC
45	2015-05-13	Chronic	1	1	KCC
45	2015-05-20	Chronic	1	1	KCC
46	2015-06-17	Chronic	0	0	KCC
46	2015-06-08	Chronic	0	0	KCC
46	2015-07-08	Chronic	0	0	KCC
46	2015-07-22	Chronic	0	0	KCC
46	2015-08-19	Chronic	0	0	KCC
46	2015-07-02	Chronic	0	0	KCC
46	2015-09-16	Chronic	0	0	KCC
46	2015-09-30	Chronic	0	0	KCC
46	2015-10-14	Chronic	0	0	KCC
46	2015-10-21	Chronic	0	0	KCC
46	2015-11-11	Chronic	0	0	KCC
46	2015-11-18	Chronic	0	0	KCC
46	2015-12-02	Chronic	0	0	KCC
46	2015-06-03	Chronic	1	1	KCC
46	2015-08-12	Chronic	1	1	KCC
47	2015-06-17	Chronic	1	1	KCC
47	2015-09-23	Chronic	2	2	KCC
47	2015-06-10	Chronic	3	3	KCC
48	2015-07-16	Acute	1	1	KCC
49	2015-06-10	Acute	0	0	KCC
49	2015-07-01	Chronic	0	0	KCC
49	2015-06-17	Acute	2	2	KCC
50	2015-06-24	Acute	1	1	KCC
51	2015-05-27	Acute	1	1	KCC
52	2015-07-22	Chronic	0	0	KCC
52	2015-07-08	Chronic	1	1	KCC
52	2015-08-12	Chronic	1	1	KCC
52	2015-09-23	Chronic	1	1	KCC
52	2015-11-11	Chronic	2	2	KCC
53	2015-07-22	Chronic	0	0	KCC
53	2015-07-29	Chronic	0	0	KCC
54	2015-07-22	Acute	0	0	KCC
54	2015-07-15	Acute	1	1	KCC
55	2015-08-12	Acute	7	7	KCC
56	2015-08-19	Acute	1	1	KCC
56	2015-10-07	Chronic	2	2	KCC
57	2015-07-15	Acute	0	0	KCC
58	2015-08-26	Acute	0	0	KCC
59	2015-09-02	Acute	1	1	KCC
60	2015-09-02	Chronic	0	0	KCC
61	2015-09-16	Chronic	0	0	KCC
62	2015-09-16	Chronic	0	0	KCC
63	2015-09-16	Acute	0	0	KCC
63	2015-09-23	Acute	1	1	KCC
64	2015-12-02	Acute	2	2	KCC
64	2015-09-23	Acute	4	4	KCC
65	2015-09-30	Chronic	0	0	KCC
66	2015-09-30	Chronic	0	0	KCC
66	2015-12-09	Chronic	0	0	KCC
66	2015-10-07	Chronic	1	1	KCC
66	2015-10-14	Chronic	1	1	KCC
66	2015-11-04	Chronic	2	2	KCC
67	2015-11-28	Chronic	0	0	KCC
67	2015-11-11	Chronic	0	0	KCC
67	2015-12-25	Acute	1	1	KCC
67	2015-10-07	Chronic	1	1	KCC
67	2015-10-14	Chronic	1	1	KCC
68	2015-12-09	Acute	1	1	KCC
69	2015-10-28	Acute	1	1	KCC
69	2015-11-04	Acute	1	1	KCC
70	2015-10-28	Acute	1	1	KCC
70	2015-11-25	Chronic	1	1	KCC
70	2015-11-11	Chronic	2	2	KCC
71	2015-11-11	Acute	2	2	KCC
72	2015-11-11	Acute	0	0	KCC
73	2015-11-11	Acute	2	2	KCC
74	2015-12-02	Chronic	0	0	KCC
74	2015-11-25	Chronic	2	2	KCC
75	2015-12-02	Acute	1	1	KCC
76	2015-12-23	Acute	0	0	KCC
77	2015-01-14	Acute	1	1	KCC
77	2015-05-13	Acute	1	1	KCC
78	2015-07-29	Chronic	1	1	KCC
78	2015-12-09	Acute	2	2	KCC
79	2015-11-25	Acute	2	2	KCC
80	2015-12-09	Chronic	5	5	KCC
1	2015-01-13	Acute	2	2	Killeen
2	2015-07-02	Acute	2	2	Killeen
2	2015-08-26	Acute	3	3	Killeen
2	2015-11-17	Acute	3	3	Killeen
3	2015-02-19	Acute	3	3	Killeen
4	2015-09-03	Acute	2	2	Killeen
5	2015-09-29	Acute	1	1	Killeen
6	2016-03-26	Acute	1	1	Killeen
7	2015-02-19	Acute	1	1	Killeen
8	2015-08-18	Acute	1	1	Killeen
8	2015-10-27	Acute	1	1	Killeen
8	2015-11-02	Acute	1	1	Killeen
8	2015-04-01	Acute	2	2	Killeen
9	2015-04-21	Acute	1	1	Killeen
10	2015-01-05	Acute	2	2	Killeen
11	2015-12-03	Acute	1	1	Killeen
12	2015-03-31	Acute	1	1	Killeen
13	2015-04-27	Acute	1	1	Killeen
13	2015-05-11	Acute	1	1	Killeen
14	2015-10-22	Acute	1	1	Killeen
14	2015-11-09	Acute	2	2	Killeen
15	2015-07-23	Acute	1	1	Killeen
16	2015-06-05	Acute	1	1	Killeen
17	2015-01-26	Acute	2	2	Killeen
17	2015-06-22	Acute	2	2	Killeen
18	2015-04-23	Acute	1	1	Killeen
19	2015-10-29	Acute	1	1	Killeen
20	2015-05-18	Acute	1	1	Killeen
21	2015-09-21	Acute	1	1	Killeen
22	2015-02-12	Acute	2	2	Killeen
23	2015-03-09	Acute	1	1	Killeen
23	2015-09-10	Acute	1	1	Killeen
24	2015-06-08	Acute	3	3	Killeen
25	2015-08-26	Acute	1	1	Killeen
26	2015-04-28	Acute	1	1	Killeen
27	2015-04-20	Acute	1	1	Killeen
27	2015-05-12	Acute	1	1	Killeen
27	2015-01-06	Acute	2	2	Killeen
27	2015-04-07	Acute	3	3	Killeen
28	2015-02-19	Acute	1	1	Killeen
29	2015-03-30	Acute	1	1	Killeen
30	2015-04-27	Acute	1	1	Killeen
30	2015-09-03	Acute	2	2	Killeen
31	2015-07-16	Acute	1	1	Killeen
31	2015-09-08	Acute	2	2	Killeen
32	2015-06-16	Acute	1	1	Killeen
33	2015-08-06	Acute	1	1	Killeen
34	2015-07-28	Acute	1	1	Killeen
34	2015-10-27	Acute	2	2	Killeen
35	2015-05-28	Acute	3	3	Killeen
36	2015-08-04	Acute	1	1	Killeen
37	2015-02-10	Acute	1	1	Killeen
38	2015-11-16	Acute	1	1	Killeen
38	2015-11-17	Acute	2	2	Killeen
39	2015-01-12	Acute	1	1	Killeen
40	2015-11-12	Acute	1	1	Killeen
40	2015-08-11	Acute	2	2	Killeen
41	2015-04-23	Acute	1	1	Killeen
42	2015-06-09	Acute	4	4	Killeen
43	2015-10-27	Acute	2	2	Killeen
43	2015-11-24	Acute	3	3	Killeen
44	2015-08-06	Acute	1	1	Killeen
44	2015-03-26	Acute	2	2	Killeen
45	2015-06-08	Acute	2	2	Killeen
46	2015-03-05	Acute	1	1	Killeen
46	2015-10-22	Acute	1	1	Killeen
47	2015-02-10	Acute	1	1	Killeen
48	2015-03-26	Acute	1	1	Killeen
48	2015-04-01	Acute	2	2	Killeen
49	2015-04-09	Acute	1	1	Killeen
50	2015-11-05	Acute	2	2	Killeen
51	2015-06-09	Acute	1	1	Killeen
52	2015-07-21	Acute	2	2	Killeen
53	2015-01-20	Acute	2	2	Killeen
54	2015-04-14	Acute	1	1	Killeen
55	2015-03-03	Acute	1	1	Killeen
55	2015-03-10	Acute	1	1	Killeen
56	2015-01-27	Acute	1	1	Killeen
56	2015-01-15	Acute	1	1	Killeen
57	2015-07-09	Acute	2	2	Killeen
58	2015-10-27	Acute	1	1	Killeen
59	2015-05-21	Acute	1	1	Killeen
60	2015-06-02	Acute	1	1	Killeen
61	2015-10-19	Acute	2	2	Killeen
62	2015-06-04	Acute	1	1	Killeen
62	2015-08-27	Acute	1	1	Killeen
62	2015-12-03	Acute	3	3	Killeen
63	2015-02-02	Acute	1	1	Killeen
64	2015-01-27	Acute	2	2	Killeen
65	2015-08-17	Acute	1	1	Killeen
65	2015-09-14	Acute	1	1	Killeen
65	2015-12-03	Acute	1	1	Killeen
66	2015-01-08	Acute	2	2	Killeen
66	2015-01-15	Acute	2	2	Killeen
67	2015-10-26	Acute	1	1	Killeen
68	2015-06-04	Acute	2	2	Killeen
69	2015-01-06	Acute	1	1	Killeen
70	2015-12-08	Acute	1	1	Killeen
71	2015-09-22	Acute	1	1	Killeen
72	2015-03-10	Acute	1	1	Killeen
73	2015-01-13	Acute	1	1	Killeen
73	2015-05-19	Acute	2	2	Killeen
73	2015-09-28	Acute	7	7	Killeen
74	2015-10-22	Acute	2	2	Killeen
75	2015-02-05	Acute	2	2	Killeen
76	2015-10-05	Acute	1	1	Killeen
76	2015-10-22	Acute	1	1	Killeen
77	2015-03-05	Acute	1	1	Killeen
77	2015-08-13	Acute	1	1	Killeen
77	2015-04-23	Acute	2	2	Killeen
78	2015-06-08	Acute	1	1	Killeen
1	2015-10-26	Acute	1	1	Northshore
1	2015-11-06	Acute	1	1	Northshore
1	2015-11-10	Acute	1	2	Northshore
1	2015-05-11	Acute	1	4	Northshore
1	2015-04-30	Acute	2	4	Northshore
1	2015-07-16	Acute	3	6	Northshore
1	2015-05-28	Consult	0	0	Northshore
1	2015-07-22	Consult	0	0	Northshore
1	2015-09-14	Consult	0	0	Northshore
2	2015-12-29	Acute	4	4	Northshore
3	2015-08-10	Acute	1	1	Northshore
3	2015-12-23	Acute	1	1	Northshore
3	2015-08-26	Consult	0	0	Northshore
3	2015-10-06	Consult	0	0	Northshore
3	2015-10-15	Consult	0	0	Northshore
4	2015-08-25	Acute	1	1	Northshore
4	2015-12-18	Acute	1	1	Northshore
4	2015-07-31	Consult	0	0	Northshore
4	2015-08-21	Consult	0	0	Northshore
4	2015-08-24	Consult	0	0	Northshore
4	2015-09-03	Consult	0	0	Northshore
4	2015-10-05	Consult	0	0	Northshore
4	2015-10-23	Consult	0	0	Northshore
4	2015-11-02	Consult	0	0	Northshore
5	2015-10-28	Acute	1	1	Northshore
5	2015-09-11	Acute	2	2	Northshore
5	2015-12-16	Chronic	2	6	Northshore
5	2015-05-26	Chronic	3	9	Northshore
5	2015-12-09	Acute	4	4	Northshore
5	2015-06-02	Consult	0	0	Northshore
5	2016-06-05	Consult	0	0	Northshore
5	2015-06-10	Consult	0	0	Northshore
5	2015-06-11	Consult	0	0	Northshore
5	2015-06-15	Consult	0	0	Northshore
5	2015-06-24	Consult	0	0	Northshore
6	2015-12-29	Acute	2	6	Northshore
6	2015-02-20	Chronic	4	12	Northshore
6	2015-05-28	Chronic	0	0	Northshore
6	2015-06-04	Consult	0	0	Northshore
6	2015-07-13	Consult	0	0	Northshore
6	2015-08-17	Consult	0	0	Northshore
6	2015-08-26	Consult	0	0	Northshore
6	2015-08-31	Consult	0	0	Northshore
6	2015-09-01	Consult	0	0	Northshore
6	2015-09-03	Consult	0	0	Northshore
6	2015-09-08	Consult	0	0	Northshore
6	2015-11-30	Consult	0	0	Northshore
7	2015-12-08	Acute	1	1	Northshore
7	2015-04-20	Consult	0	0	Northshore
7	2015-07-13	Consult	0	0	Northshore
8	2015-01-05	Acute	1	1	Northshore
8	2015-03-06	Acute	1	1	Northshore
8	2015-02-11	Acute	3	4	Northshore
8	2015-04-15	Acute	3	6	Northshore
8	2015-01-28	Consult	0	0	Northshore
8	2015-02-17	Consult	0	0	Northshore
8	2015-05-07	Consult	0	0	Northshore
8	2015-06-26	Consult	0	0	Northshore
8	2015-09-16	Consult	0	0	Northshore
8	2015-11-09	Consult	0	0	Northshore
8	2015-12-07	Consult	0	0	Northshore
9	2015-12-03	Acute	1	1	Northshore
9	2015-11-23	Chronic	1	1	Northshore
9	2015-02-04	Consult	0	0	Northshore
10	2015-11-30	Acute	1	1	Northshore
11	2015-03-26	Acute	1	1	Northshore
11	2015-11-25	Acute	2	2	Northshore
12	2015-06-20	Acute	1	1	Northshore
12	2015-08-12	Acute	1	1	Northshore
12	2015-03-18	Acute	2	3	Northshore
12	2015-09-21	Acute	3	3	Northshore
12	2015-11-21	Acute	3	3	Northshore
12	2014-04-14	Consult	0	0	Northshore
13	2015-11-18	Acute	1	1	Northshore
14	2015-11-16	Acute	1	1	Northshore
14	2015-06-08	Consult	0	0	Northshore
15	2015-12-14	Acute	1		Northshore
15	2015-08-18	Consult	0	0	Northshore
16	2015-11-10	Acute	1	1	Northshore
16	2015-02-20	Acute	1	2	Northshore
16	2015-01-20	Acute	2	2	Northshore
16	2015-03-27	Acute	2	2	Northshore
16	2015-07-02	Consult	0	0	Northshore
16	2015-10-19	Consult	0	0	Northshore
17	2015-07-29	Chronic	1	1	Northshore
17	2015-07-29	Acute	2	4	Northshore
17	2015-06-12	Chronic	8	9	Northshore
18	2015-11-05	Acute	1	1	Northshore
19	2015-09-03	Acute	1	1	Northshore
19	2015-11-02	Acute	1	1	Northshore
19	2015-10-01	Consult	0	0	Northshore
19	2015-12-31	Consult	0	0	Northshore
20	2015-01-12	Chronic	1	3	Northshore
20	2015-05-22	Chronic	1	3	Northshore
20	2015-08-19	Chronic	1	3	Northshore
20	2015-11-13	Chronic	1	3	Northshore
20	2015-09-25	Consult	0	0	Northshore
20	2015-12-11	Consult	0	0	Northshore
21	2015-01-26	Chronic	1	3	Northshore
21	2015-04-20	Chronic	1	3	Northshore
21	2015-10-01	Chronic	1	3	Northshore
22	2015-06-12	Acute	1	1	Northshore
22	2015-07-30	Acute	1	1	Northshore
22	2015-10-14	Chronic	1	1	Northshore
22	2015-10-14	Acute	2	2	Northshore
22	2015-06-02	Consult	0	0	Northshore
22	2015-08-14	Consult	0	0	Northshore
22	2015-09-01	Consult	0	0	Northshore
22	2015-09-23	Consult	0	0	Northshore
22	2015-11-02	Consult	0	0	Northshore
22	2015-11-24	Consult	0	0	Northshore
23	2015-10-19	Acute	1	1	Northshore
24	2015-03-06	Acute	1	1	Northshore
24	2015-06-16	Acute	1	1	Northshore
24	2015-10-15	Acute	1	1	Northshore
24	2015-06-17	Consult	0	0	Northshore
25	2015-10-13	Acute	1	1	Northshore
26	2015-10-09	Acute	7	8	Northshore
26	2015-07-09	Consult	0	0	Northshore
26	2015-08-17	Consult	0	0	Northshore
26	2015-12-07	Consult	0	0	Northshore
27	2015-10-06	Acute	2	3	Northshore
28	2015-04-21	Acute	1	1	Northshore
28	2015-01-14	Chronic	1	1	Northshore
28	2015-03-03	Chronic	1	1	Northshore
28	2015-09-30	Acute	2	3	Northshore
28	2015-02-18	Consult	0	0	Northshore
28	2015-10-12	Consult	0	0	Northshore
28	2015-10-13	Consult	0	0	Northshore
28	2015-10-27	Consult	0	0	Northshore
28	2015-11-05	Consult	0	0	Northshore
29	2015-09-29	Acute	1	1	Northshore
29	2015-09-08	Acute	4	4	Northshore
29	2015-01-22	Consult	0	0	Northshore
30	2015-09-25	Acute	1	1	Northshore
30	2015-04-16	Acute	3	3	Northshore
30	2015-04-23	Consult	0	0	Northshore
30	2015-05-07	Consult	0	0	Northshore
30	2015-07-06	Consult	0	0	Northshore
30	2015-07-23	Consult	0	0	Northshore
31	2015-06-13	Acute	3	3	Northshore
31	2015-07-01	Consult	0	0	Northshore
31	2015-07-28	Consult	0	0	Northshore
31	2015-08-05	Consult	0	0	Northshore
31	2015-08-19	Consult	0	0	Northshore
32	2015-09-19	Acute	2	2	Northshore
32	2015-02-12	Consult	0	0	Northshore
32	2015-04-13	Consult	0	0	Northshore
32	2015-05-01	Consult	0	0	Northshore
32	2015-08-05	Consult	0	0	Northshore
32	2015-08-13	Consult	0	0	Northshore
33	2015-09-16	Acute	3	3	Northshore
34	2015-01-19	Acute	1	1	Northshore
34	2015-09-16	Acute	1	1	Northshore
34	2015-03-27	Consult	0	0	Northshore
35	2015-05-01	Acute	1	2	Northshore
35	2015-08-14	Acute	1	2	Northshore
35	2015-03-06	Acute	2	2	Northshore
35	2015-09-09	Acute	2	2	Northshore
35	2015-08-17	Consult	0	0	Northshore
36	2015-09-01	Acute	1	1	Northshore
37	2015-05-21	Acute	1	1	Northshore
37	2015-09-10	Acute	1	1	Northshore
37	2015-08-21	Acute	1	2	Northshore
38	2015-06-17	Acute	1	1	Northshore
38	2015-11-13	Acute	2	2	Northshore
38	2015-07-13	Consult	0	0	Northshore
38	2015-12-16	Consult	0	0	Northshore
39	2015-06-13	Chronic	1	1	Northshore
39	2015-08-03	Chronic	1	1	Northshore
39	2016-05-04	Chronic	1	3	Northshore
39	2015-08-20	Chronic	1	3	Northshore
39	2015-03-25	Acute	2	2	Northshore
39	2015-02-18	Consult	0	0	Northshore
39	2015-03-02	Consult	0	0	Northshore
39	2015-03-12	Consult	0	0	Northshore
39	2015-08-31	Consult	0	0	Northshore
39	2015-11-19	Consult	0	0	Northshore
40	2015-08-17	Acute	1	1	Northshore
40	2015-08-07	Acute	2	2	Northshore
41	2015-08-12	Acute	1	1	Northshore
41	2015-08-21	Acute	1	1	Northshore
41	2015-12-17	Acute	1	1	Northshore
41	2015-08-07	Acute	2	2	Northshore
42	2015-01-12	Acute	1	1	Northshore
42	2015-03-19	Acute	1	1	Northshore
42	2015-08-06	Chronic	1	1	Northshore
42	2015-09-08	Chronic	1	1	Northshore
42	2015-11-20	Chronic	1	1	Northshore
42	2015-03-04	Acute	3	3	Northshore
42	2015-08-31	Consult	0	0	Northshore
42	2015-09-22	Consult	0	0	Northshore
42	2015-10-16	Consult	0	0	Northshore
42	2015-12-20	Consult	0	0	Northshore
43	2015-01-26	Acute	1	1	Northshore
43	2015-03-20	Acute	1	1	Northshore
43	2015-06-19	Acute	1	1	Northshore
43	2015-05-05	Acute	1	3	Northshore
43	2015-06-12	Acute	2	2	Northshore
43	2015-12-08	Acute	2	2	Northshore
43	2015-04-15	Acute	2	3	Northshore
43	2015-08-03	Acute	3	3	Northshore
43	2015-04-23	Consult	0	0	Northshore
43	2015-05-13	Consult	0	0	Northshore
44	2015-07-30	Acute	1	1	Northshore
44	2015-01-05	Consult	0	0	Northshore
44	2015-05-18	Consult	0	0	Northshore
44	2015-07-06	Consult	0	0	Northshore
44	2015-08-13	Consult	0	0	Northshore
45	2015-07-08	Acute	1	1	Northshore
45	2015-07-28	Acute	1	1	Northshore
46	2015-07-22	Acute	1	1	Northshore
47	2015-06-05	Acute	3	3	Northshore
48	2015-07-14	Acute	1	1	Northshore
48	2015-02-26	Chronic	1	3	Northshore
48	2015-05-07	Acute	2	2	Northshore
48	2015-05-19	Consult	0	0	Northshore
48	2015-06-12	Consult	0	0	Northshore
48	2015-06-16	Consult	0	0	Northshore
48	2015-08-11	Consult	0	0	Northshore
48	2015-08-25	Consult	0	0	Northshore
49	2015-07-09	Acute	1	1	Northshore
49	2015-08-21	Acute	2	2	Northshore
50	2015-07-06	Acute	1	1	Northshore
50	2015-03-04	Consult	0	0	Northshore
50	2015-03-10	Consult	0	0	Northshore
50	2015-04-09	Consult	0	0	Northshore
51	2015-06-30	Acute	1	1	Northshore
52	2015-07-20	Acute	1	1	Northshore
52	2015-09-25	Chronic	1	3	Northshore
52	2015-02-12	Acute	2	2	Northshore
52	2015-04-21	Acute	2	2	Northshore
52	2015-04-09	Consult	0	0	Northshore
53	2015-06-18	Consult	0	0	Northshore
54	2015-04-14	Consult	0	0	Northshore
54	2015-07-06	Consult	0	0	Northshore
55	2015-03-02	Acute	1	1	Northshore
55	2015-03-17	Acute	1	6	Northshore
55	2015-01-09	Consult	0	0	Northshore
55	2015-01-13	Consult	0	0	Northshore
55	2015-02-05	Consult	0	0	Northshore
55	2015-02-11	Consult	0	0	Northshore
55	2015-02-26	Consult	0	0	Northshore
55	2015-03-06	Consult	0	0	Northshore
55	2015-05-20	Consult	0	0	Northshore
55	2015-05-29	Consult	0	0	Northshore
55	2015-06-03	Consult	0	0	Northshore
55	2015-06-11	Consult	0	0	Northshore
56	2015-06-09	Acute	2	2	Northshore
57	2015-06-04	Acute	1	1	Northshore
57	2015-01-14	Consult	0	0	Northshore
57	2015-01-28	Consult	0	0	Northshore
57	2015-02-05	Consult	0	0	Northshore
57	2015-02-18	Consult	0	0	Northshore
57	2015-03-02	Consult	0	0	Northshore
57	2015-03-18	Consult	0	0	Northshore
57	2015-04-15	Consult	0	0	Northshore
57	2015-05-05	Consult	0	0	Northshore
57	2015-05-21	Consult	0	0	Northshore
57	2015-06-11	Consult	0	0	Northshore
57	2015-06-18	Consult	0	0	Northshore
57	2015-06-22	Consult	0	0	Northshore
57	2015-06-30	Consult	0	0	Northshore
57	2015-07-09	Consult	0	0	Northshore
57	2015-08-10	Consult	0	0	Northshore
57	2015-11-13	Consult	0	0	Northshore
58	2015-06-01	Acute	3	3	Northshore
59	2015-05-27	Acute	1	1	Northshore
60	2015-08-28	Acute	1	1	Northshore
60	2015-10-23	Acute	1	1	Northshore
60	2015-10-05	Acute	2	2	Northshore
60	2015-05-22	Acute	4	4	Northshore
60	2015-08-17	Consult	0	0	Northshore
61	2015-02-20	Acute	1	1	Northshore
61	2015-05-19	Acute	2	2	Northshore
61	2015-02-06	Consult	0	0	Northshore
61	2015-02-12	Consult	0	0	Northshore
61	2015-03-19	Consult	0	0	Northshore
62	2015-05-13	Acute	2	3	Northshore
63	2015-10-12	Acute	1	1	Northshore
63	2015-02-18	Consult	0	0	Northshore
64	2015-12-01	Acute	1	1	Northshore
64	2015-01-26	Chronic	1	1	Northshore
64	2015-11-17	Acute	3	3	Northshore
64	2015-05-05	Chronic	7	21	Northshore
64	2015-11-23	Chronic	7	21	Northshore
64	2015-01-14	Consult	0	0	Northshore
64	2015-01-20	Consult	0	0	Northshore
64	2015-02-16	Consult	0	0	Northshore
65	2015-05-04	Acute	2	2	Northshore
66	2015-03-02	Acute	1	1	Northshore
66	2015-04-29	Acute	1	1	Northshore
66	2015-03-13	Consult	0	0	Northshore
67	2015-06-27	Acute	1	1	Northshore
67	2015-02-05	Consult	0	0	Northshore
67	2015-02-25	Consult	0	0	Northshore
67	2015-07-07	Consult	0	0	Northshore
68	2015-04-22	Acute	1	1	Northshore
68	2015-04-08	Consult	0	0	Northshore
69	2015-06-12	Acute	1	1	Northshore
69	2015-04-20	Acute	2	2	Northshore
70	2015-04-16	Acute	1	1	Northshore
71	2015-04-16	Acute	2	2	Northshore
71	2015-04-11	Consult	0	0	Northshore
72	2015-03-16	Acute	1	1	Northshore
72	2015-01-15	Chronic	1	1	Northshore
72	2013-01-10	Chronic	1	1	Northshore
72	2015-03-16	Chronic	1	1	Northshore
72	2015-07-23	Chronic	1	1	Northshore
72	2015-04-07	Chronic	1	3	Northshore
72	2015-01-15	Acute	2	2	Northshore
72	2015-07-23	Acute	3	3	Northshore
72	2015-01-02	Consult	0	0	Northshore
72	2015-03-30	Consult	0	0	Northshore
72	2015-08-12	Consult	0	0	Northshore
73	2015-03-09	Acute	1	1	Northshore
73	2015-04-07	Acute	1	1	Northshore
73	2015-03-14	Acute	2	2	Northshore
74	2015-04-02	Acute	2	2	Northshore
75	2015-03-31	Acute	1	1	Northshore
75	2015-01-14	Consult	0	0	Northshore
75	2015-01-27	Consult	0	0	Northshore
75	2015-02-11	Consult	0	0	Northshore
76	2015-03-28	Acute	1	1	Northshore
77	2015-10-21	Acute	1	1	Northshore
77	2015-12-18	Acute	1	1	Northshore
77	2015-06-10	Acute	1	2	Northshore
77	2015-02-12	Consult	0	0	Northshore
77	2015-07-13	Consult	0	0	Northshore
77	2015-07-29	Consult	0	0	Northshore
78	2015-03-11	Acute	1	1	Northshore
78	2015-03-03	Acute	3	3	Northshore
78	2015-01-08	Consult	0	0	Northshore
78	2015-01-19	Consult	0	0	Northshore
78	2015-03-17	Consult	0	0	Northshore
78	2015-03-23	Consult	0	0	Northshore
78	2015-04-28	Consult	0	0	Northshore
78	2015-05-14	Consult	0	0	Northshore
78	2015-06-01	Consult	0	0	Northshore
78	2015-07-13	Consult	0	0	Northshore
78	2015-07-25	Consult	0	0	Northshore
78	2015-08-17	Consult	0	0	Northshore
78	2015-08-24	Consult	0	0	Northshore
78	2015-08-31	Consult	0	0	Northshore
78	2015-09-02	Consult	0	0	Northshore
78	2015-09-14	Consult	0	0	Northshore
78	2015-09-28	Consult	0	0	Northshore
78	2015-10-16	Consult	0	0	Northshore
78	2015-11-05	Consult	0	0	Northshore
79	2015-03-05	Acute	1	1	Northshore
79	2015-03-16	Consult	0	0	Northshore
80	2015-03-17	Acute	1	1	Northshore
81	2015-03-26	Acute	1	1	Northshore
81	2015-03-13	Acute	2	2	Northshore
81	2015-05-06	Consult	0	0	Northshore
81	2015-05-26	Consult	0	0	Northshore
82	2015-05-27	Acute	1	1	Northshore
82	2015-06-05	Consult	0	0	Northshore
83	2015-03-07	Acute	1	2	Northshore
83	2015-03-30	Acute	2	2	Northshore
84	2015-01-07	Acute	3	3	Northshore
84		Consult	0	0	Northshore
85	2015-03-02	Acute	1	1	Northshore
86	2015-04-28	Acute	1	1	Northshore
86	2015-02-26	Acute	2	2	Northshore
86	2015-06-25	Consult	0	0	Northshore
87	2015-02-24	Acute	2	2	Northshore
88	2015-02-20	Acute	2	2	Northshore
89	2015-02-17	Acute	1	1	Northshore
90	2015-02-11	Acute	2	2	Northshore
91	2015-02-09	Acute	1	1	Northshore
91	2015-02-23	Acute	1	1	Northshore
91	2015-04-20	Acute	1	1	Northshore
91	2015-06-26	Acute	1	1	Northshore
91	2015-07-15	Acute	1	1	Northshore
91	2015-07-31	Acute	1	1	Northshore
91	2015-10-15	Chronic	1	1	Northshore
91	2015-11-17	Chronic	1	1	Northshore
91	2015-07-28	Acute	2	2	Northshore
92	2015-08-26	Acute	1	1	Northshore
92	2015-09-04	Acute	1	1	Northshore
92	2015-02-06	Acute	2	2	Northshore
92	2015-07-15	Consult	0	0	Northshore
92	2015-07-20	Consult	0	0	Northshore
92	2015-10-12	Consult	0	0	Northshore
93	2015-02-04	Acute	3	4	Northshore
94	2015-01-30	Chronic	1	1	Northshore
95	2015-01-27	Acute	2	2	Northshore
95	2015-01-21	Acute	3	3	Northshore
95	2015-02-02	Consult	0	0	Northshore
96	2015-03-06	Chronic	2	6	Northshore
96	2015-06-15	Chronic	2	6	Northshore
96	2015-09-14	Chronic	2	6	Northshore
96	2015-12-14	Chronic	2	6	Northshore
96	2015-03-18	Consult	0	0	Northshore
96	2015-03-23	Consult	0	0	Northshore
96	2015-11-19	Consult	0	0	Northshore
97	2015-01-19	Acute	2	2	Northshore
98	2015-01-15	Acute	1	1	Northshore
98	2015-02-23	Acute	2	2	Northshore
98	2015-04-29	Acute	2	2	Northshore
98	2015-02-03	Chronic	2	2	Northshore
98	2015-01-08	Consult	0	0	Northshore
98	2015-01-20	Consult	0	0	Northshore
98	2015-05-27	Consult	0	0	Northshore
99	2015-01-21	Acute	2	2	Northshore
100	2015-01-07	Acute	2	2	Northshore
100	2015-05-06	Consult	0	0	Northshore
100	2015-06-29	Consult	0	0	Northshore
100	2015-08-27	Consult	0	0	Northshore
101	2015-08-26	Acute	1	1	Northshore
101	2015-11-11	Acute	1	1	Northshore
101	2015-01-05	Acute	3	3	Northshore
1	2015-12-04	Acute	1	1	TIIHP
1	2015-11-11	Chronic	1	1	TIIHP
2	2015-12-24	Chronic	1	1	TIIHP
2	2015-05-26	Chronic	1	3	TIIHP
3	2015-04-13	Chronic	1	1	TIIHP
4	2015-10-22	Acute	2	2	TIIHP
4	2015-02-14	Consult	0	0	TIIHP
5	2015-09-01	Acute	1	2	TIIHP
5	2015-08-25	Chronic	2	4	TIIHP
5	2015-12-01	Chronic	2	6	TIIHP
5	2015-02-19	Chronic	2	6	TIIHP
5	2015-06-23	Chronic	3	3	TIIHP
5	2015-05-22	Chronic	3	3	TIIHP
5	2015-09-01	Chronic	3	9	TIIHP
6	2015-05-23	Chronic	2	2	TIIHP
7	2015-07-02	Chronic	1	1	TIIHP
8	2015-12-01	Chronic	1	1	TIIHP
8	2015-10-06	Chronic	1	1	TIIHP
9	2015-06-22	Acute	1	1	TIIHP
9	2015-04-15	Acute	2	4	TIIHP
10	2015-01-28	Chronic	1	1	TIIHP
10	2015-08-24	Acute	2	2	TIIHP
10	2015-03-07	Acute	2	2	TIIHP
10	2015-02-04	Chronic	2	4	TIIHP
10	2015-05-08	Acute	3	3	TIIHP
11	2015-10-05	Chronic	1	2	TIIHP
11	2015-11-03	Chronic	2	2	TIIHP
12	2015-11-19	Acute	1	1	TIIHP
13	2015-10-26	Acute	1	1	TIIHP
13	2015-10-14	Acute	1	1	TIIHP
13	2015-10-01	Chronic	2	4	TIIHP
13	2015-10-13	Acute	3	3	TIIHP
13	2015-11-06	Chronic	3	3	TIIHP
13	2015-03-26	Chronic	4	8	TIIHP
13	2015-03-21	Chronic	4	12	TIIHP
14	2015-04-22	Acute	1	1	TIIHP
14	2015-02-27	Chronic	1	1	TIIHP
14	2015-01-16	Chronic	2	2	TIIHP
14	2015-02-27	Chronic	3	3	TIIHP
15	2015-04-01	Acute	2	2	TIIHP
15	2015-03-09	Acute	2	2	TIIHP
15	2015-04-15	Chronic	2	2	TIIHP
15	2015-09-28	Chronic	3	3	TIIHP
15	2015-09-21	Chronic	3	3	TIIHP
15	2015-02-09	Chronic	3	3	TIIHP
16	2015-04-15	Acute	1	1	TIIHP
16	2015-04-04	Chronic	1	3	TIIHP
16	2015-12-14	Chronic	2	6	TIIHP
17	2015-04-04	Chronic	1	1	TIIHP
17	2015-06-20	Chronic	2	2	TIIHP
17	2015-02-21	Chronic	2	2	TIIHP
17	2015-05-30	Chronic	3	7	TIIHP
18	2015-08-03	Chronic	4	12	TIIHP
18	2015-05-28	Chronic	4	12	TIIHP
18	2015-03-03	Chronic	4	12	TIIHP
19	2015-08-31	Chronic	2	6	TIIHP
19	2015-05-27	Chronic	2	6	TIIHP
19	2015-11-24	Chronic	3	9	TIIHP
19	2015-05-29	Consult	0	0	TIIHP
20	2015-05-20	Chronic	1	1	TIIHP
21	2015-07-24	Acute	1	1	TIIHP
21	2015-05-13	Chronic	1	1	TIIHP
21	2015-07-24	Chronic	1	1	TIIHP
21	2015-03-24	Acute	1	2	TIIHP
21	2015-05-07	Chronic	1	2	TIIHP
21	2015-03-28	Chronic	1	2	TIIHP
21	2015-10-02	Chronic	3	3	TIIHP
22	2015-08-07	Chronic	1	3	TIIHP
22	2015-12-04	Chronic	2	5	TIIHP
22	2015-08-04	Chronic	2	6	TIIHP
23	2015-07-25	Chronic	1	3	TIIHP
23	2015-04-21	Chronic	2	6	TIIHP
24	2015-09-18	Chronic	2	7	TIIHP
25	2015-12-28	Acute	1	2	TIIHP
26	2015-05-21	Acute	1	1	TIIHP
26	2015-02-23	Acute	1	1	TIIHP
26	2015-08-24	Chronic	1	1	TIIHP
26	2015-09-22	Chronic	1	3	TIIHP
26	2015-04-14	Chronic	1	3	TIIHP
26	2015-08-18	Chronic	2	2	TIIHP
26	2015-12-28	Chronic	2	4	TIIHP
26	2015-01-13	Chronic	2	6	TIIHP
27	2015-08-07	Chronic	2	2	TIIHP
[truncated: 103 more rows]

## Sheet: El Salvador
Patient ID	DoV (MM/DD/YYYY)	Disease Type (Chronic/Acute)	Number of Meds Prescribed	Number of Course Treatment prescribed	Clinic		Facility	Destroy Rate	Total Meds Prescribed	Mean # Meds Prescribed	SE	95% Low	95% High	Probabilistic	Distribution	Total CTX Prescribed	Total Chronic CTX Prescribed	Total Acute CTX Prescribed	Mean # CTX	SE	95% Low	95% High	Probabilistic	Distribution	Unique Patient Count in Sample	Reported total Number of Patients in Clinic	Unique Chronic Patient Count in Sample	Unique Acute Patient Count in Sample	Total number of visits in Sample	Total number of chronic visits in Sample	Total number of acute visits in Sample
1	2015-01-28	Acute	2	2	FUNDESA		Fundesa	0.014	331	1.29297	0.0751864	1.1456	1.44033	1.42659	Normal	427	175	252	1.66797	0.0944846	1.48278	1.85316	1.83544	Normal	100	20159	37	82	256	87	162
1	2015-01-30	Acute	2	2	FUNDESA		HNNBB	0.117	795	2.12	0.104433	1.91531	2.32469	2.00978	Normal	886	407	479	2.36267	0.121038	2.12543	2.5999	2.25627	Normal	101	12922	37	71	375	199	176
2	2015-01-22		0	0	FUNDESA		ODM San Vicente Paul	0.485	1204	2.32882	0.0528136	2.22531	2.43233	2.30887	Normal	1220	494	726	2.35977	0.0541794	2.25358	2.46596	2.39483	Normal	102	422	38	91	517	190	327
2	2015-01-24	Acute	1	1	FUNDESA		San Rafael	0.01	710	2.87449	0.109992	2.65891	3.09008	2.75568	Normal	913	536	375	3.69636	0.170783	3.36162	4.03109	3.70701	Normal	75	80276.5	27	53	247	120	126
3	2015-11-09	Acute	2	2	FUNDESA		Total	0.1565	3040	2.18	0.0436856	2.09438	2.26562	2.24625	Normal	3446	1612	1832	2.47	0.0436856	2.38438	2.55562	2.44347	Normal	378	113780	139	297	1395	596	791
4	2015-11-13	Acute	1	2	FUNDESA
4	2015-05-06	Chronic	4	4	FUNDESA
5	2015-05-09	Chronic	2	2	FUNDESA
5	6/4/205	Acute	2	2	FUNDESA
5	2015-10-24	Acute	2	2	FUNDESA
5	2015-10-31	Acute	2	2	FUNDESA
6	2015-11-01	Acute	2	2	FUNDESA
6	2015-11-04		0	0	FUNDESA
7	2015-08-31	Chronic	1	1	FUNDESA
7	2015-09-08	Chronic	1	2	FUNDESA
7	2015-09-08	Acute	2	2	FUNDESA
7	2015-10-16	Chronic	2	2	FUNDESA
7	2015-10-16	Acute	1	1	FUNDESA
7	2016-11-11	Acute	1	1	FUNDESA
8	2015-03-21	Acute	2	4	FUNDESA
9	2015-05-27	Chronic	2	2	FUNDESA
9	2015-06-29	Chronic	2	2	FUNDESA
10	2015-06-19	Acute	1	1	FUNDESA
10	2015-07-06	Acute	1	1	FUNDESA
10	2015-07-06	Acute	0	0	FUNDESA
11	2015-01-27	Acute	1	1	FUNDESA
11	2015-07-17	Acute	2	2	FUNDESA
11	2015-07-20	Acute	1	1	FUNDESA
11	2015-08-28	Acute	1	1	FUNDESA
11	2015-10-01	Acute	1	1	FUNDESA
11	2015-10-21	Acute	1	1	FUNDESA
12	2015-10-16	Acute	2	2	FUNDESA
12	2015-12-15	Acute	0	0	FUNDESA
13	2015-10-27	Acute	2	2	FUNDESA
13	2016-11-20		0	0	FUNDESA
14	2015-02-07	Acute	1	1	FUNDESA
14	2015-02-14		0	0	FUNDESA
15	2015-03-19	Acute	0	0	FUNDESA
15	2015-06-03	Acute	1	1	FUNDESA
15	2015-07-07		0	0	FUNDESA
16	2015-04-06	Acute	1	1	FUNDESA
17	2015-01-19	Chronic	1	2	FUNDESA
17	2015-03-23		0	0	FUNDESA
17	2015-07-20	Chronic	0	0	FUNDESA
18	2015-08-25	Acute	2	2	FUNDESA
18	2015-08-26	Acute	1	1	FUNDESA
18	2015-08-27	Acute	0	0	FUNDESA
18	2015-08-31	Acute	0	0	FUNDESA
18	2016-09-01	Acute	1	1	FUNDESA
19	2015-11-04	Chronic	0	0	FUNDESA
19	2015-11-16	Chronic	0	0	FUNDESA
20	2015-01-31	Chronic	1	2	FUNDESA
20	2015-07-13	Acute	1	1	FUNDESA
21	2015-10-03	Acute	2	2	FUNDESA
21	2015-10-08	Acute	0	0	FUNDESA
22	2015-01-07	Acute	3	3	FUNDESA
23	2015-04-18	Acute	2	2	FUNDESA
24	2015-10-08	Acute	1	2	FUNDESA
25	2015-04-04	Chronic	1	4	FUNDESA
25	2015-05-05	Acute	2	2	FUNDESA
25	2015-07-03	Chronic	2	2	FUNDESA
25	2015-07-23	Acute	2	2	FUNDESA
25	2015-07-23	Chronic	1	1	FUNDESA
25	2015-09-04	Chronic	0	0	FUNDESA
25	2015-11-30	Chronic	1	3	FUNDESA
26	2015-03-16	Acute	1	1	FUNDESA
26	2015-03-20	Acute	0	0	FUNDESA
27	2015-06-05	Acute	1	1	FUNDESA
28	2015-04-28	Acute	4	4	FUNDESA
29	2015-09-11	Acute	3	3	FUNDESA
30	2015-04-22	Acute	0	0	FUNDESA
30	2015-05-21	Acute	0	0	FUNDESA
31	2015-02-24	Chronic	0	0	FUNDESA
31	2015-02-24	Acute	1	1	FUNDESA
31	2015-02-26	Acute	1	2	FUNDESA
31	2015-03-04	Chronic	2	3	FUNDESA
32	2015-06-04	Acute	1	1	FUNDESA
33	2015-09-14	Acute	3	3	FUNDESA
33	2015-09-16	Acute	2	2	FUNDESA
33	2015-10-05	Acute	1	2	FUNDESA
33	2015-11-20	Acute	0	0	FUNDESA
33	2015-11-23	Acute	0	0	FUNDESA
33	2015-12-09	Acute	1	1	FUNDESA
34	2015-05-15	Acute	0	0	FUNDESA
35	2015-03-19	Acute	1	2	FUNDESA
35	2015-11-20	Acute	1	3	FUNDESA
36	2016-09-16	Acute	1	2	FUNDESA
37	2015-02-06	Acute	1	1	FUNDESA
37	2015-02-13	Acute	1	1	FUNDESA
37	2015-02-19	Chronic	1	3	FUNDESA
37	2015-12-01	Acute	2	2	FUNDESA
38	2015-01-28	Acute	3	3	FUNDESA
38	2015-01-28	Chronic	1	1	FUNDESA
38	2015-06-23	Chronic	2	3	FUNDESA
38	2015-08-26	Chronic	1	2	FUNDESA
38	2015-11-03	Chronic	2	2	FUNDESA
38	2015-11-03	Acute	1	1	FUNDESA
38	2015-12-21	Acute	1	2	FUNDESA
38	2015-12-21	Chronic	1	2	FUNDESA
39	2016-01-27	Chronic	2	3	FUNDESA
39	2015-02-14	Chronic	1	1	FUNDESA
40	2015-05-28	Chronic	0	0	FUNDESA
41	2015-02-19	exams	0	0	FUNDESA
42	2015-11-23	Acute	1	1	FUNDESA
42	2015-11-25	Acute	1	1	FUNDESA
43	2015-10-14	Acute	1	2	FUNDESA
43	2015-11-14	Acute	0	0	FUNDESA
43	2015-12-02	Acute	2	4	FUNDESA
43	2015-12-21	Acute	0	0	FUNDESA
44	2015-03-06	Acute	0	0	FUNDESA
44	2015-03-10	Acute	0	0	FUNDESA
44	2015-03-14	Acute	0	0	FUNDESA
44	2015-08-15	Acute	2	3	FUNDESA
44	2015-09-09	Acute	0	0	FUNDESA
45	2015-07-28	Acute	1	1	FUNDESA
46	2015-12-02	Acute	0	0	FUNDESA
47	2015-01-05	Acute	1	2	FUNDESA
47	2015-01-28	Acute	1	2	FUNDESA
48	2015-04-23	Acute	1	1	FUNDESA
48	2015-07-27	Acute	1	1	FUNDESA
49	2015-06-10	Chronic	0	0	FUNDESA
50	2015-03-03	Acute	1	1	FUNDESA
50	2015-04-08	Chronic	1	2	FUNDESA
50	2015-04-08	Acute	2	4	FUNDESA
51	2015-02-24	Acute	1	1	FUNDESA
51	2015-04-28	Chronic	1	1	FUNDESA
51	2015-04-29	Chronic	1	1	FUNDESA
51	2015-06-23	Chronic	0	0	FUNDESA
51	2015-07-02	Chronic	1	3	FUNDESA
51	2016-07-21	Chronic	1	2	FUNDESA
51	2015-07-21	Acute	1	2	FUNDESA
51	2015-10-01	Chronic	1	2	FUNDESA
52	2015-09-08	Acute	1	1	FUNDESA
53	2015-03-27	Chronic	1	2	FUNDESA
53	2015-03-27	Chronic	1	1	FUNDESA
53	2015-04-24	Chronic	1	1	FUNDESA
53	2015-05-08	Acute	1	1	FUNDESA
54	2016-09-09	Acute	1	3	FUNDESA
55	2015-04-10	Acute	1	2	FUNDESA
56	2015-05-21	Acute	1	2	FUNDESA
56	2016-11-04	Acute	1	1	FUNDESA
57	2015-02-27	Acute	1	5	FUNDESA
57	2015-05-11	Acute	0	0	FUNDESA
57	2015-07-08	Acute	0	0	FUNDESA
57	2016-07-22	Acute	0	0	FUNDESA
57	2017-10-22	Acute	1	1	FUNDESA
58	2015-01-08	Chronic	1	1	FUNDESA
58	2015-02-11	Chronic	1	3	FUNDESA
59	2015-02-12	Chronic	1	4	FUNDESA
60	2015-03-19	Acute	1	2	FUNDESA
60	2015-06-22	Chronic	3	6	FUNDESA
60	2015-10-26	Chronic	1	1	FUNDESA
60	2015-10-26	Acute	1	1	FUNDESA
60	2015-11-14	Acute	0	0	FUNDESA
60	2015-11-21	Acute	0	0	FUNDESA
61	2015-03-23	Acute	1	3	FUNDESA
61	2015-08-10	Acute	1	2	FUNDESA
61	2015-08-14	Acute	1	3	FUNDESA
62	2015-03-04	Acute	0	0	FUNDESA
62	2015-05-29	Acute	0	0	FUNDESA
62	2015-06-10	Acute	1	2	FUNDESA
62	2015-06-15	Acute	1	2	FUNDESA
63	2015-08-13	Chronic	1	3	FUNDESA
63	2015-10-29	Chronic	1	2	FUNDESA
63	2015-11-03	Chronic	1	1	FUNDESA
63	2015-11-05	Chronic	1	1	FUNDESA
63	2015-12-08	Chronic	4	7	FUNDESA
64	2015-01-26	Acute	1	2	FUNDESA
64	2015-11-12	Acute	1	1	FUNDESA
65	2016-07-23	Chronic	1	1	FUNDESA
66	2015-08-26	Acute	1	1	FUNDESA
66	2015-08-28	Acute	3	3	FUNDESA
66	2015-10-13	Acute	7	7	FUNDESA
67	2015-08-20	Chronic	2	2	FUNDESA
67	2015-10-05	Chronic	4	7	FUNDESA
67	2015-11-17	Chronic	2	2	FUNDESA
68	2015-11-24	Acute	2	2	FUNDESA
69	2015-01-27	Chronic	1	1	FUNDESA
70	2015-11-24	Acute	2	2	FUNDESA
70	2015-11-26	Acute	0	0	FUNDESA
71	2015-04-21	Acute	0	0	FUNDESA
72	2015-06-05	Acute	4	4	FUNDESA
72	2015-09-10	Acute	0	0	FUNDESA
73	2015-05-28	Acute	0	0	FUNDESA
74	2015-12-09	Acute	3	3	FUNDESA
74	2015-12-10	Chronic	2	4	FUNDESA
74	2015-12-11	Chronic	2	2	FUNDESA
74	2015-12-14	Chronic	0	0	FUNDESA
75	2015-01-22	Chronic	0	0	FUNDESA
75	2015-01-02	Acute	2	2	FUNDESA
76	2015-02-19	Acute	2	2	FUNDESA
76	2015-12-16	Acute	2	2	FUNDESA
77	2015-03-03	Acute	1	1	FUNDESA
77	2015-06-12	Acute	2	2	FUNDESA
78	2015-11-13	Acute	2	2	FUNDESA
79	2015-02-18	Chronic	0	0	FUNDESA
79	2015-03-03	Acute	2	2	FUNDESA
80	2015-06-12	Acute	2	2	FUNDESA
81	2015-02-20	Chronic	1	1	FUNDESA
81	2015-05-26	Chronic	1	1	FUNDESA
82	2015-08-13	Chronic	1	2	FUNDESA
82	2015-08-20	Chronic	0	0	FUNDESA
82	2016-09-07	Acute	1	1	FUNDESA
83	2015-05-13	Acute	1	1	FUNDESA
84	2015-12-18	Acute	0	0	FUNDESA
84	2015-12-21	Acute	1	1	FUNDESA
85	2015-08-19	Acute	2	2	FUNDESA
86	2015-08-13	Chronic	2	1	FUNDESA
87	2015-01-12	Acute	2	2	FUNDESA
87	2015-01-27	Acute	2	2	FUNDESA
88	2015-12-08	Acute	5	5	FUNDESA
88	2015-12-15	Chronic	2	4	FUNDESA
89	2015-07-23	Acute	0	0	FUNDESA
89	2015-08-20	Acute	0	0	FUNDESA
90	2015-09-10	Acute	2	2	FUNDESA
90	2015-10-05	Acute	1	1	FUNDESA
90	2015-11-19	Acute	5	5	FUNDESA
90	2015-11-19	Chronic	1	1	FUNDESA
91	2015-08-13	Acute	1	1	FUNDESA
92	2015-02-10	Acute	2	2	FUNDESA
93	2015-11-17	Acute	7	7	FUNDESA
94	2015-01-20	Chronic	2	3	FUNDESA
94	2015-03-07	Chronic	0	0	FUNDESA
94	2015-07-01	Chronic	2	2	FUNDESA
95	2015-05-13	Acute	3	3	FUNDESA
95	2015-06-04	Acute	0	0	FUNDESA
95	2015-07-22	Acute	5	5	FUNDESA
95	2015-07-29	Acute	1	1	FUNDESA
95	2015-08-10	Acute	0	0	FUNDESA
95	2015-10-15	Acute	6	7	FUNDESA
96	2015-01-12	Chronic	7	7	FUNDESA
96	2015-01-13	Chronic	1	1	FUNDESA
96	2015-02-04	Acute	1	1	FUNDESA
96	2015-02-13	Chronic	1	1	FUNDESA
96	2015-03-24	Chronic	1	2	FUNDESA
96	2015-03-24	Acute	1	1	FUNDESA
96	2015-05-05	Chronic	2	3	FUNDESA
96	2015-05-05	Acute	1	1	FUNDESA
96	2015-06-15	Chronic	3	4	FUNDESA
96	2015-06-15	Acute	1	1	FUNDESA
96	2015-08-11	Chronic	3	6	FUNDESA
96	2015-10-23	Chronic	3	4	FUNDESA
96	2015-12-12	Chronic	1	2	FUNDESA
97	2015-07-20	Chronic	2	3	FUNDESA
97	2015-08-24	Chronic	2	2	FUNDESA
98	2015-12-12	Chronic	1	1	FUNDESA
98	2015-12-14	Chronic	0	0	FUNDESA
98	2015-12-17	Chronic	2	6	FUNDESA
99	2015-06-15	Chronic	0	0	FUNDESA
99	2015-06-23	Chronic	1	1	FUNDESA
99	2015-07-16	Chronic	3	3	FUNDESA
99	2015-07-16	Acute	1	1	FUNDESA
99	2015-07-28	Chronic	2	2	FUNDESA
100	2015-05-21	Acute	0	0	FUNDESA
100	2015-05-27	Acute	1	3	FUNDESA
100	2015-12-17	Acute	2	2	FUNDESA
1	2015-08-26	Acute	0	0	HNNBB
2	2015-10-05	Acute	0	0	HNNBB
2	2015-10-26	Acute	0	0	HNNBB
2	2015-07-02	Acute	2	2	HNNBB
2	2015-06-16	Acute	3	3	HNNBB
3	2015-06-28	Acute	0	0	HNNBB
3	2016-10-22	Acute	3	3	HNNBB
3	2015-11-16	Chronic	2	3	HNNBB
4	2015-07-15	Acute	5	5	HNNBB
5	2015-12-22	Chronic	0	0	HNNBB
5	2015-12-11	Chronic	1	2	HNNBB
5	2015-12-10	Chronic	2	3	HNNBB
6	2015-12-15	Acute	0	0	HNNBB
6	2015-12-23	Acute	3	4	HNNBB
7	2015-12-16	Acute	2	2	HNNBB
7	2015-09-05	Acute	3	3	HNNBB
8	2015-10-12	Acute	1	1	HNNBB
8	2015-10-13	Acute	6	6	HNNBB
8	2015-10-15	Acute	2	2	HNNBB
8	2015-10-16	Acute	1	1	HNNBB
8	2015-07-04	Acute	3	3	HNNBB
9	2015-11-09	Acute	9	9	HNNBB
9	2015-11-15	Acute	10	10	HNNBB
9	2015-11-26	Acute	3	3	HNNBB
9	2015-12-16	Acute	3	3	HNNBB
10	2015-09-26	Acute	5	5	HNNBB
10	2015-09-29	Acute	2	2	HNNBB
10	2015-10-05	Acute	5	5	HNNBB
11	2015-07-12	Acute	6	9	HNNBB
11	2015-07-17	Acute	1	1	HNNBB
11	2015-07-21	Acute	2	2	HNNBB
12	2015-07-19	Acute	5	5	HNNBB
12	2015-07-23	Acute	2	2	HNNBB
12	2015-06-11	Acute	1	1	HNNBB
12	2015-02-13	Acute	0	0	HNNBB
12	2015-05-13	Acute	0	0	HNNBB
13	2015-07-24	Acute	3	3	HNNBB
13	2015-08-03	Acute	1	1	HNNBB
13	2015-08-28	Acute	0	0	HNNBB
13	2015-10-29	Acute	2	2	HNNBB
14	2015-09-28	Acute	1	1	HNNBB
14	2015-07-28	Acute	3	3	HNNBB
14	2015-08-01	Acute	2	2	HNNBB
14	2015-09-10	Acute	3	3	HNNBB
14	2015-08-04	Acute	2	4	HNNBB
15	2015-08-11	Acute	3	3	HNNBB
15	2015-08-07	Acute	4	4	HNNBB
15	2015-08-09	Acute	3	3	HNNBB
16	2015-07-03	Acute	2	2	HNNBB
16	2015-07-07	Acute	3	3	HNNBB
17	2015-07-17	Acute	6	6	HNNBB
17	2015-06-27	Acute	0	0	HNNBB
17	2015-07-20	Acute	3	3	HNNBB
18	2015-10-06	Acute	0	0	HNNBB
18	2015-12-24	Acute	1	1	HNNBB
19	2015-02-04	Acute	0	0	HNNBB
19	2015-08-17	Acute	1	1	HNNBB
19	2015-10-06	Acute	1	1	HNNBB
19	2015-11-13	Acute	1	1	HNNBB
19	2015-11-25	Acute	1	1	HNNBB
19	2015-12-18	Acute	1	1	HNNBB
20	2015-01-26	Acute	3	7	HNNBB
20	2015-01-30	Acute	3	3	HNNBB
20	2015-02-27	Acute	1	1	HNNBB
20	2015-05-15	Acute	1	1	HNNBB
21	2015-05-15	Acute	0	0	HNNBB
22	2015-07-01	Acute	2	4	HNNBB
22	2015-07-02	Acute	2	2	HNNBB
22	2015-07-07	Acute	1	1	HNNBB
23	2015-01-07	Chronic	2	2	HNNBB
23	2015-10-13	Acute	1	1	HNNBB
23	2015-10-07	Acute	2	2	HNNBB
23	2015-11-16	Acute	2	2	HNNBB
23	2015-05-08	Acute	1	1	HNNBB
23	2015-01-02	Acute	4	4	HNNBB
23	2015-01-04	Acute	3	3	HNNBB
24	2015-09-03	Acute	3	3	HNNBB
25	2015-11-13	Chronic	4	4	HNNBB
25	2015-04-04	Chronic	3	3	HNNBB
25	2015-04-16	Chronic	2	2	HNNBB
25	2015-04-19	Chronic	2	8	HNNBB
25	2015-04-14	Chronic	3	3	HNNBB
25	2015-05-09	Acute	1	1	HNNBB
25	2015-04-23	Chronic	4	16	HNNBB
25	2015-05-12	Acute	1	1	HNNBB
26	2015-09-10	Chronic	6	6	HNNBB
26	2015-05-09	Chronic	2	3	HNNBB
26	2015-10-17	Chronic	5	5	HNNBB
26	2015-04-26	Chronic	4	8	HNNBB
26	2015-05-01	Chronic	5	5	HNNBB
26	2015-01-29	Chronic	1	1	HNNBB
26	2015-05-01	Acute	1	2	HNNBB
27	2015-07-20	Acute	5	5	HNNBB
27	2015-07-22	Acute	2	4	HNNBB
27	2015-07-24	Acute	9	9	HNNBB
27	2015-07-26	Acute	5	10	HNNBB
27	2015-07-28	Acute	3	9	HNNBB
27	2015-07-30	Acute	5	5	HNNBB
27	2015-08-02	Acute	3	9	HNNBB
28	2015-07-10	Acute	7	7	HNNBB
28	2015-07-17	Acute	2	2	HNNBB
28	2015-07-19	Acute	2	2	HNNBB
29	2015-11-06	Acute	0	0	HNNBB
30	2015-08-03	Chronic	3	3	HNNBB
30	2015-08-24	Chronic	3	3	HNNBB
30	2015-09-11	Chronic	3	3	HNNBB
30	2015-02-26	Chronic	3	3	HNNBB
30	2015-04-06	Chronic	2	2	HNNBB
30	2015-05-25	Chronic	1	1	HNNBB
30	2015-06-19	Chronic	1	1	HNNBB
30	2015-06-26	Chronic	3	3	HNNBB
30	2015-07-31	Chronic	1	1	HNNBB
30	2015-08-04	Chronic	1	1	HNNBB
30	2015-09-07	Chronic	3	3	HNNBB
30	2015-10-01	Chronic	2	2	HNNBB
30	2015-11-04	Chronic	3	3	HNNBB
30	2015-12-14	Chronic	3	3	HNNBB
31	2015-05-29	Acute	3	3	HNNBB
31	2015-06-12	Acute	2	2	HNNBB
31	2015-01-10	Acute	2	2	HNNBB
31	2015-06-08	Acute	1	4	HNNBB
31	2015-09-24	Acute	0	0	HNNBB
32	2015-08-17	Chronic	2	2	HNNBB
32	2015-11-01	Acute	1	1	HNNBB
32	2015-10-29	Chronic	3	3	HNNBB
32	2015-11-01	Chronic	7	7	HNNBB
32	2015-11-06	Chronic	1	1	HNNBB
32	2015-01-07	Chronic	3	3	HNNBB
32	2015-02-03	Chronic	2	2	HNNBB
32	2015-03-09	Chronic	1	1	HNNBB
32	2015-04-13	Chronic	3	3	HNNBB
32	2015-05-11	Chronic	2	2	HNNBB
32	2015-06-01	Chronic	1	1	HNNBB
32	2015-07-15	Chronic	0	0	HNNBB
32	2015-07-21	Chronic	3	3	HNNBB
32	2015-09-14	Chronic	1	1	HNNBB
32	2015-09-21	Chronic	2	2	HNNBB
32	2015-10-12	Chronic	3	3	HNNBB
33	2015-01-20	Acute	4	4	HNNBB
34	2015-01-09	Acute	1	1	HNNBB
34	2015-04-07	Acute	1	1	HNNBB
34	2015-03-02	Acute	1	1	HNNBB
34	2015-02-27	Acute	1	1	HNNBB
35	2015-01-09	Chronic	0	0	HNNBB
35	2015-02-11	Chronic	0	0	HNNBB
35	2015-03-11	Chronic	0	0	HNNBB
35	2015-04-23	Chronic	0	0	HNNBB
35	2015-05-28	Chronic	0	0	HNNBB
35	2015-06-25	Chronic	0	0	HNNBB
35	2015-08-07	Chronic	0	0	HNNBB
35	2015-10-07	Chronic	0	0	HNNBB
35	2015-12-07	Chronic	0	0	HNNBB
35	2015-04-01	Chronic	3	5	HNNBB
35	2015-04-17	Chronic	2	2	HNNBB
36	2015-07-19	Chronic	0	0	HNNBB
36	2015-03-10	Chronic	1	1	HNNBB
36	2015-03-01	Chronic	5	5	HNNBB
36	2015-03-22	Chronic	4	6	HNNBB
36	2015-05-12	Chronic	2	2	HNNBB
36	2015-04-18	Chronic	1	3	HNNBB
36	2015-04-03	Chronic	0	0	HNNBB
36	2015-08-24	Chronic	1	2	HNNBB
36	2015-09-08	Chronic	0	0	HNNBB
37	6/29/015	ACUTE	7	7	HNNBB
38	2015-05-18	ACUTE	0	0	HNNBB
38	2015-11-20	ACUTE	4	4	HNNBB
39	2015-11-12	ACUTE	5	5	HNNBB
40	2015-12-28	ACUTE	0	0	HNNBB
41	2015-05-01	CHRONIC	0	0	HNNBB
41	2015-02-25	CHRONIC	2	2	HNNBB
41	2015-02-26	CHRONIC	0	0	HNNBB
41	2015-03-03	CHRONIC	1	1	HNNBB
41	2015-06-03	CHRONIC	0	0	HNNBB
41	2015-03-16	CHRONIC	2	2	HNNBB
41	2015-03-17	CHRONIC	0	0	HNNBB
41	2015-05-04	CHRONIC	0	0	HNNBB
41	2015-04-15	CHRONIC	0	0	HNNBB
41	2015-04-22	CHRONIC	1	1	HNNBB
41	2015-04-29	CHRONIC	2	2	HNNBB
41	2015-04-05	CHRONIC	4	4	HNNBB
41	2015-11-05	CHRONIC	0	0	HNNBB
41	2015-05-18	CHRONIC	0	0	HNNBB
41	2015-01-06	CHRONIC	3	3	HNNBB
41	2015-02-07	CHRONIC	0	0	HNNBB
41	2015-07-15	CHRONIC	4	4	HNNBB
41	2015-07-31	CHRONIC	0	0	HNNBB
41	2015-08-21	CHRONIC	4	4	HNNBB
41	2015-02-09	CHRONIC	0	0	HNNBB
41	09/31/2015	CHRONIC	0	0	HNNBB
41	2015-10-28	CHRONIC	4	4	HNNBB
41	2015-11-18	CHRONIC	0	0	HNNBB
41	2015-11-25	CHRONIC	0	0	HNNBB
41	2015-02-12	CHRONIC	0	0	HNNBB
41	2015-12-19	CHRONIC	0	0	HNNBB
42	2015-09-22	ACUTE	6	6	HNNBB
43	2015-10-03	ACUTE	2	2	HNNBB
43	2015-06-07	ACUTE	3	3	HNNBB
44	2015-04-16	CHRONIC	2	2	HNNBB
44	2015-06-24	CHRONIC	2	2	HNNBB
44	2015-11-18	CHRONIC	4	4	HNNBB
45	2015-05-08	ACUTE	3	3	HNNBB
45	2015-09-11	ACUTE	6	6	HNNBB
45	2015-09-11	ACUTE	2	4	HNNBB
46	2015-06-17	ACUTE	3	3	HNNBB
46	2015-01-07	ACUTE	3	3	HNNBB
46	2015-02-07	ACUTE	9	10	HNNBB
46	2015-07-15	ACUTE	0	0	HNNBB
46	2015-09-23	ACUTE	0	0	HNNBB
47	2015-08-08	ACUTE	3	3	HNNBB
47	2015-10-08	ACUTE	2	2	HNNBB
48	2015-07-21	ACUTE	7	7	HNNBB
48	2015-01-08	ACUTE	4	4	HNNBB
49	2015-12-09	ACUTE	2	2	HNNBB
50	2015-04-20	CHRONIC	0	0	HNNBB
50	2015-04-23	CHRONIC	2	2	HNNBB
50	2015-07-05	CHRONIC	4	4	HNNBB
50	2015-06-19	CHRONIC	3	3	HNNBB
50	2015-06-24	CHRONIC	2	2	HNNBB
50	2015-08-18	CHRONIC	2	3	HNNBB
50	2015-08-28	CHRONIC	0	0	HNNBB
50	2015-01-09	CHRONIC	4	4	HNNBB
51	2015-09-24	ACUTE	4	4	HNNBB
51	2015-09-28	ACUTE	5	5	HNNBB
51	2015-05-11	ACUTE	7	7	HNNBB
52	2015-01-07	ACUTE	3	4	HNNBB
53	2015-02-07	ACUTE	6	6	HNNBB
53	2015-08-07	ACUTE	2	2	HNNBB
54	2015-04-07	ACUTE	6	6	HNNBB
54	2015-09-07	ACUTE	2	2	HNNBB
55	2015-11-07	ACUTE	6	6	HNNBB
56	2015-04-06	ACUTE	5	5	HNNBB
56	2015-07-13	ACUTE	0	0	HNNBB
56	2015-08-09	ACUTE	0	0	HNNBB
56	2015-06-10	ACUTE	4	4	HNNBB
56	2015-09-10	ACUTE	2	2	HNNBB
57	2015-03-27	ACUTE	2	2	HNNBB
57	2015-05-11	ACUTE	4	4	HNNBB
57	2015-09-11	ACUTE	4	4	HNNBB
58	2015-08-29	ACUTE	2	2	HNNBB
59	2015-04-13	ACUTE	3	3	HNNBB
59	2015-04-30	ACUTE	2	2	HNNBB
59	2015-07-22	ACUTE	2	2	HNNBB
59	2015-07-22	CHRONIC	1	1	HNNBB
60	2015-04-30	ACUTE	0	0	HNNBB
61	2015-08-15	ACUTE	5	5	HNNBB
61	2015-08-20	ACUTE	1	1	HNNBB
62	2015-05-25	ACUTE	0	0	HNNBB
63	2015-01-03	ACUTE	4	4	HNNBB
64	2015-05-05	CHRONIC	0	0	HNNBB
64	2015-06-24	CHRONIC	0	0	HNNBB
64	2015-07-28	CHRONIC	1	1	HNNBB
65	2015-06-02	CHRONIC	0	0	HNNBB
66	2015-09-01	CHRONIC	1	1	HNNBB
67	2015-01-15	CHRONIC	0	0	HNNBB
67	2015-06-16	CHRONIC	0	0	HNNBB
68	2015-01-17	CHRONIC	0	0	HNNBB
68	2015-07-16	CHRONIC	1	1	HNNBB
69	2015-02-23	CHRONIC	6	6	HNNBB
69	2015-10-03	CHRONIC	4	4	HNNBB
70	2015-07-17	ACUTE	1	1	HNNBB
70	2015-09-17	ACUTE	2	2	HNNBB
71	2015-08-04	ACUTE	2	2	HNNBB
71	2015-04-06	ACUTE	1	1	HNNBB
72	2015-07-16	CHRONIC	1	1	HNNBB
72	2015-09-16	CHRONIC	1	1	HNNBB
73	2015-05-03	ACUTE	8	8	HNNBB
74	2015-02-16	CHRONIC	0	0	HNNBB
74	2015-04-30	CHRONIC	0	0	HNNBB
74	2016-12-08	CHRONIC	7	7	HNNBB
74	2015-08-13	CHRONIC	3	3	HNNBB
75	2015-03-24	CHRONIC	0	0	HNNBB
75	2015-03-30	CHRONIC	4	4	HNNBB
75	2015-08-04	CHRONIC	0	0	HNNBB
75	2015-04-20	CHRONIC	4	4	HNNBB
75	2015-05-05	CHRONIC	0	0	HNNBB
75	2015-06-05	CHRONIC	3	3	HNNBB
75	2015-05-24	CHRONIC	0	0	HNNBB
75	2015-03-06	CHRONIC	0	0	HNNBB
75	2015-06-24	CHRONIC	3	3	HNNBB
75	2015-01-07	CHRONIC	0	0	HNNBB
75	2015-10-28	CHRONIC	6	6	HNNBB
76	2015-01-30	CHRONIC	3	3	HNNBB
76	2015-02-13	CHRONIC	0	0	HNNBB
76	2015-02-20	CHRONIC	3	3	HNNBB
76	2015-05-13	CHRONIC	4	4	HNNBB
76	2015-05-15	CHRONIC	1	1	HNNBB
76	2015-12-06	CHRONIC	1	3	HNNBB
76	2015-07-30	CHRONIC	1	3	HNNBB
76	2015-08-14	CHRONIC	0	0	HNNBB
77	2015-05-15	ACUTE	0	0	HNNBB
77	2015-10-15	ACUTE	0	0	HNNBB
78	2015-02-09	ACUTE	1	1	HNNBB
78	2015-10-14	ACUTE	0	0	HNNBB
79	2015-06-04	ACUTE	4	4	HNNBB
79	2015-07-04	ACUTE	1	1	HNNBB
79	2015-08-04	ACUTE	2	2	HNNBB
79	2015-05-15	ACUTE	0	0	HNNBB
80	2015-05-25	CHRONIC	0	0	HNNBB
80	2015-05-06	CHRONIC	0	0	HNNBB
81	2016-06-03	CHRONIC	0	0	HNNBB
81	2016-05-15	CHRONIC	0	0	HNNBB
81	2015-12-06	CHRONIC	0	0	HNNBB
81	2015-10-07	CHRONIC	0	0	HNNBB
81	2015-10-22	CHRONIC	0	0	HNNBB
81	2015-09-11	CHRONIC	2	2	HNNBB
82	2015-06-18	ACUTE	6	6	HNNBB
82	2015-06-20	ACUTE	2	2	HNNBB
83	2015-06-07	ACUTE	5	5	HNNBB
83	2015-08-17	ACUTE	0	0	HNNBB
84	2015-03-07	ACUTE	7	7	HNNBB
84	2015-08-07	ACUTE	2	2	HNNBB
84	2015-09-07	ACUTE	5	5	HNNBB
84	2015-07-14	ACUTE	2	2	HNNBB
84	2015-07-18	ACUTE	2	2	HNNBB
85	2015-04-15	ACUTE	5	5	HNNBB
85	2015-04-18	ACUTE	1	1	HNNBB
85	2015-12-19	CHRONIC	3	3	HNNBB
85	2015-12-22	CHRONIC	1	1	HNNBB
86	2015-02-02	CHRONIC	2	2	HNNBB
86	2015-11-03	CHRONIC	2	2	HNNBB
86	2015-11-16	CHRONIC	4	4	HNNBB
87	2015-04-28	CHRONIC	3	3	HNNBB
87	2015-05-27	CHRONIC	3	3	HNNBB
87	2015-06-27	CHRONIC	3	3	HNNBB
87	2015-07-27	CHRONIC	3	3	HNNBB
87	2015-09-30	CHRONIC	3	3	HNNBB
88	2015-01-06	CHRONIC	0	0	HNNBB
88	2015-06-22	CHRONIC	1	1	HNNBB
88	2015-10-07	CHRONIC	0	0	HNNBB
88	2015-07-23	CHRONIC	2	2	HNNBB
88	2015-09-17	CHRONIC	0	0	HNNBB
88	2015-09-21	CHRONIC	0	0	HNNBB
88	2015-09-23	CHRONIC	3	3	HNNBB
88	2015-05-11	CHRONIC	3	3	HNNBB
89	2015-03-02	CHRONIC	4	4	HNNBB
89	2015-02-24	CHRONIC	3	3	HNNBB
89	2015-10-03	CHRONIC	0	0	HNNBB
89	2015-06-18	CHRONIC	10	10	HNNBB
89	2015-06-26	CHRONIC	0	0	HNNBB
89	2015-07-13	CHRONIC	5	5	HNNBB
89	2015-10-10	CHRONIC	8	8	HNNBB
89	2015-10-11	CHRONIC	5	5	HNNBB
90	2015-03-19	CHRONIC	4	4	HNNBB
90	2015-08-13	CHRONIC	0	0	HNNBB
90	2015-09-22	CHRONIC	2	2	HNNBB
90	2015-09-18	CHRONIC	0	0	HNNBB
91	2015-01-19	CHRONIC	1	1	HNNBB
91	2015-11-02	CHRONIC	2	3	HNNBB
91	2015-05-26	CHRONIC	1	2	HNNBB
91	2015-08-07	CHRONIC	1	3	HNNBB
91	2015-10-20	CHRONIC	1	2	HNNBB
92	2015-08-18	CHRONIC	0	0	HNNBB
93	2015-01-15	CHRONIC	2	8	HNNBB
93	2015-05-14	CHRONIC	2	4	HNNBB
94	2015-10-07	CHRONIC	1	1	HNNBB
94	2015-12-08	CHRONIC	1	1	HNNBB
95	2015-11-02	CHRONIC	1	1	HNNBB
96	2015-10-16	ACUTE	0	0	HNNBB
97	2015-07-01	ACUTE	2	2	HNNBB
97	2015-11-02	ACUTE	0	0	HNNBB
98	2015-11-02	ACUTE	0	0	HNNBB
99	2015-01-13	ACUTE	0	0	HNNBB
99	2015-03-27	ACUTE	0	0	HNNBB
100	2015-05-01	ACUTE	0	0	HNNBB
100	2015-01-16	ACUTE	0	0	HNNBB
101	2015-07-25	CHRONIC	0	0	HNNBB
101	2015-02-10	CHRONIC	3	3	HNNBB
101	2015-10-16	CHRONIC	0	0	HNNBB
101	2015-10-30	CHRONIC	3	3	HNNBB
101	2015-06-11	CHRONIC	3	3	HNNBB
101	11/132015	CHRONIC	3	3	HNNBB
101	2015-11-20	CHRONIC	2	3	HNNBB
101	2015-04-12	CHRONIC	0	0	HNNBB
101	2015-12-22	CHRONIC	2	2	HNNBB
101	2015-12-31	CHRONIC	3	3	HNNBB
1	2015-09-30	Chronic	2	2	ODM SAN VICENTE PAUL
1	2015-09-30	Acute	4	4	ODM SAN VICENTE PAUL
1	2015-10-09	Acute	3	3	ODM SAN VICENTE PAUL
1	2015-10-23	Chronic	1	1	ODM SAN VICENTE PAUL
2	2015-01-26	Acute	2	2	ODM SAN VICENTE PAUL
2	2015-03-23	Acute	1	1	ODM SAN VICENTE PAUL
2	2015-04-21	Acute	3	3	ODM SAN VICENTE PAUL
2	2015-05-11	Acute	2	2	ODM SAN VICENTE PAUL
2	2015-06-16	Acute	3	3	ODM SAN VICENTE PAUL
2	2015-07-22	Acute	3	3	ODM SAN VICENTE PAUL
2	2015-08-26	Acute	2	2	ODM SAN VICENTE PAUL
2	2015-08-31	Acute	3	3	ODM SAN VICENTE PAUL
2	2015-09-01	Acute	3	3	ODM SAN VICENTE PAUL
2	2015-09-22	Acute	3	3	ODM SAN VICENTE PAUL
2	2015-10-26	Acute	3	3	ODM SAN VICENTE PAUL
2	2015-11-16	Acute	3	3	ODM SAN VICENTE PAUL
2	2015-12-21	Acute	3	3	ODM SAN VICENTE PAUL
3	2015-01-02	Acute	4	4	ODM SAN VICENTE PAUL
3	2015-02-06	Chronic	3	3	ODM SAN VICENTE PAUL
3	2015-02-12	Chronic	1	1	ODM SAN VICENTE PAUL
3	2015-02-09	Chronic	3	3	ODM SAN VICENTE PAUL
3	2015-04-10	Chronic	3	3	ODM SAN VICENTE PAUL
3	2015-05-13	Chronic	3	3	ODM SAN VICENTE PAUL
3	2015-06-15	Chronic	3	3	ODM SAN VICENTE PAUL
3	2015-07-15	Chronic	1	1	ODM SAN VICENTE PAUL
3	2015-07-15	Acute	2	2	ODM SAN VICENTE PAUL
3	2015-08-10	Chronic	2	2	ODM SAN VICENTE PAUL
3	2015-09-17	Chronic	1	1	ODM SAN VICENTE PAUL
3	2015-10-16	Chronic	2	2	ODM SAN VICENTE PAUL
3	2015-11-16	Chronic	2	2	ODM SAN VICENTE PAUL
3	2015-12-15	Chronic	3	3	ODM SAN VICENTE PAUL
4	2015-06-08	Acute	0	0	ODM SAN VICENTE PAUL
4	2015-08-24	Acute	2	2	ODM SAN VICENTE PAUL
4	2015-08-24	Chronic	2	2	ODM SAN VICENTE PAUL
4	2015-09-16	Acute	1	1	ODM SAN VICENTE PAUL
4	2015-09-25	Acute	2	2	ODM SAN VICENTE PAUL
4	2015-09-25	Chronic	2	2	ODM SAN VICENTE PAUL
4	2015-10-22	Acute	2	2	ODM SAN VICENTE PAUL
4	2015-10-22	Chronic	2	2	ODM SAN VICENTE PAUL
5	2015-02-27	Chronic	2	2	ODM SAN VICENTE PAUL
5	2015-05-05	Chronic	3	3	ODM SAN VICENTE PAUL
6	2015-05-19	Acute	1	1	ODM SAN VICENTE PAUL
6	2015-06-03	Acute	3	3	ODM SAN VICENTE PAUL
6	2015-07-07	Acute	2	2	ODM SAN VICENTE PAUL
6	2015-09-10	Acute	3	3	ODM SAN VICENTE PAUL
6	2015-10-12	Acute	1	1	ODM SAN VICENTE PAUL
6	2015-10-30	Acute	3	3	ODM SAN VICENTE PAUL
6	2015-11-03	Acute	2	2	ODM SAN VICENTE PAUL
6	2015-11-10	Acute	3	3	ODM SAN VICENTE PAUL
7	2015-01-24	Acute	3	3	ODM SAN VICENTE PAUL
7	2015-02-12	Chronic	1	1	ODM SAN VICENTE PAUL
7	2015-11-12	Chronic	1	1	ODM SAN VICENTE PAUL
8	2015-11-09	Acute	3	3	ODM SAN VICENTE PAUL
9	2015-03-09	Acute	3	3	ODM SAN VICENTE PAUL
9	2015-05-20	Acute	3	3	ODM SAN VICENTE PAUL
9	2015-06-25	Acute	3	3	ODM SAN VICENTE PAUL
9	2015-11-09	Acute	4	4	ODM SAN VICENTE PAUL
9	2015-11-30	Acute	1	1	ODM SAN VICENTE PAUL
10	2015-04-16	Acute	1	1	ODM SAN VICENTE PAUL
11	2015-07-21	Acute	3	3	ODM SAN VICENTE PAUL
11	2015-07-27	Acute	4	4	ODM SAN VICENTE PAUL
11	2015-08-13	Acute	3	3	ODM SAN VICENTE PAUL
11	2015-09-08	Acute	3	3	ODM SAN VICENTE PAUL
11	2015-10-06	Acute	3	3	ODM SAN VICENTE PAUL
11	2015-11-05	Acute	2	2	ODM SAN VICENTE PAUL
11	2015-12-07	Acute	3	3	ODM SAN VICENTE PAUL
11	2015-12-14	Acute	2	2	ODM SAN VICENTE PAUL
12	2015-01-29	Chronic	4	4	ODM SAN VICENTE PAUL
12	2015-05-19	Chronic	3	3	ODM SAN VICENTE PAUL
12	2015-09-03	Chronic	4	4	ODM SAN VICENTE PAUL
12	2015-09-04	Acute	1	1	ODM SAN VICENTE PAUL
12	2015-10-06	Chronic	3	3	ODM SAN VICENTE PAUL
12	2015-10-06	Acute	2	2	ODM SAN VICENTE PAUL
12	2015-12-18	Chronic	3	3	ODM SAN VICENTE PAUL
13	2015-04-14	Acute	3	3	ODM SAN VICENTE PAUL
13	2015-06-18	Acute	2	2	ODM SAN VICENTE PAUL
13	2015-07-27	Acute	3	3	ODM SAN VICENTE PAUL
13	2015-08-11	Acute	1	1	ODM SAN VICENTE PAUL
13	2015-09-09	Acute	2	2	ODM SAN VICENTE PAUL
13	2015-09-29	Acute	2	2	ODM SAN VICENTE PAUL
13	2015-10-26	Acute	1	1	ODM SAN VICENTE PAUL
13	2015-11-23	Acute	4	4	ODM SAN VICENTE PAUL
14	2015-02-27	Chronic	3	3	ODM SAN VICENTE PAUL
14	2015-03-27	Chronic	2	2	ODM SAN VICENTE PAUL
14	2015-05-28	Chronic	3	3	ODM SAN VICENTE PAUL
14	2015-06-29	Chronic	3	3	ODM SAN VICENTE PAUL
14	2015-07-06	Acute	2	2	ODM SAN VICENTE PAUL
14	2015-09-10	Chronic	2	2	ODM SAN VICENTE PAUL
14	2015-10-02	Acute	2	2	ODM SAN VICENTE PAUL
14	2015-10-02	Chronic	2	2	ODM SAN VICENTE PAUL
14	2015-11-04	Chronic	2	2	ODM SAN VICENTE PAUL
14	2015-11-18	Acute	2	2	ODM SAN VICENTE PAUL
14	2015-11-23	Acute	1	1	ODM SAN VICENTE PAUL
14	2015-11-23	Chronic	1	1	ODM SAN VICENTE PAUL
14	2015-12-04	Acute	2	2	ODM SAN VICENTE PAUL
14	2015-12-04	Chronic	1	1	ODM SAN VICENTE PAUL
15	2015-06-16	Acute	3	3	ODM SAN VICENTE PAUL
15	2015-07-06	Acute	2	2	ODM SAN VICENTE PAUL
16	2015-01-12	Chronic	3	3	ODM SAN VICENTE PAUL
16	2015-03-09	Chronic	3	3	ODM SAN VICENTE PAUL
16	2015-03-09	Acute	1	1	ODM SAN VICENTE PAUL
16	2015-04-09	Chronic	3	3	ODM SAN VICENTE PAUL
16	2015-06-08	Chronic	3	3	ODM SAN VICENTE PAUL
16	2015-08-11	Chronic	3	3	ODM SAN VICENTE PAUL
16	2015-10-12	Chronic	3	3	ODM SAN VICENTE PAUL
16	2015-11-10	Chronic	3	3	ODM SAN VICENTE PAUL
16	2015-11-10	Acute	2	2	ODM SAN VICENTE PAUL
17	2015-05-13	Acute	3	3	ODM SAN VICENTE PAUL
18	2015-01-08	Acute	4	4	ODM SAN VICENTE PAUL
19	2015-05-29	Acute	3	3	ODM SAN VICENTE PAUL
19	2015-06-01	Acute	1	1	ODM SAN VICENTE PAUL
19	2015-07-01	Acute	2	2	ODM SAN VICENTE PAUL
19	2015-07-13	Acute	4	4	ODM SAN VICENTE PAUL
19	2015-08-10	Acute	2	2	ODM SAN VICENTE PAUL
19	2015-09-09	Acute	2	2	ODM SAN VICENTE PAUL
19	2015-10-07	Acute	3	3	ODM SAN VICENTE PAUL
19	2015-11-06	Acute	3	3	ODM SAN VICENTE PAUL
19	2015-12-08	Acute	1	1	ODM SAN VICENTE PAUL
19	2015-12-17	Acute	2	2	ODM SAN VICENTE PAUL
20	2015-01-16	Acute	2	2	ODM SAN VICENTE PAUL
20	2015-01-16	Chronic	2	2	ODM SAN VICENTE PAUL
20	2015-02-07	Chronic	2	2	ODM SAN VICENTE PAUL
20	2015-06-01	Chronic	2	2	ODM SAN VICENTE PAUL
20	2015-07-09	Chronic	2	2	ODM SAN VICENTE PAUL
20	2015-08-13	Chronic	2	2	ODM SAN VICENTE PAUL
20	2015-08-13	Acute	2	2	ODM SAN VICENTE PAUL
20	2015-09-19	Chronic	2	2	ODM SAN VICENTE PAUL
20	2015-09-19	Acute	1	1	ODM SAN VICENTE PAUL
20	2015-10-23	Chronic	2	2	ODM SAN VICENTE PAUL
20	2015-10-23	Acute	1	1	ODM SAN VICENTE PAUL
20	2015-11-26	Chronic	2	2	ODM SAN VICENTE PAUL
20	2015-11-26	Acute	1	1	ODM SAN VICENTE PAUL
21	2015-01-22	Acute	3	3	ODM SAN VICENTE PAUL
21	2015-06-30	Acute	2	2	ODM SAN VICENTE PAUL
22	2015-07-15	Chronic	1	1	ODM SAN VICENTE PAUL
22	2015-07-15	Acute	3	3	ODM SAN VICENTE PAUL
22	2015-07-20	Acute	3	3	ODM SAN VICENTE PAUL
23	2015-05-04	Acute	3	3	ODM SAN VICENTE PAUL
23	2015-06-05	Acute	3	3	ODM SAN VICENTE PAUL
23	2015-07-22	Acute	0	0	ODM SAN VICENTE PAUL
23	2015-08-17	Acute	1	1	ODM SAN VICENTE PAUL
24	2015-03-28	Chronic	4	4	ODM SAN VICENTE PAUL
24	2015-04-16	Chronic	4	4	ODM SAN VICENTE PAUL
24	2015-05-20	Chronic	4	4	ODM SAN VICENTE PAUL
24	2015-06-25	Chronic	3	3	ODM SAN VICENTE PAUL
24	2015-06-25	Acute	3	3	ODM SAN VICENTE PAUL
24	2015-07-10	Chronic	2	2	ODM SAN VICENTE PAUL
24	2015-07-10	Acute	1	1	ODM SAN VICENTE PAUL
24	2015-09-11	Chronic	3	3	ODM SAN VICENTE PAUL
24	2015-10-09	Chronic	3	3	ODM SAN VICENTE PAUL
24	2015-11-19	Chronic	3	3	ODM SAN VICENTE PAUL
24	2015-12-16	Chronic	3	3	ODM SAN VICENTE PAUL
25	2015-02-02	Acute	4	4	ODM SAN VICENTE PAUL
25	2015-04-30	Acute	3	3	ODM SAN VICENTE PAUL
25	2015-06-11	Acute	2	2	ODM SAN VICENTE PAUL
25	2015-07-10	Acute	2	2	ODM SAN VICENTE PAUL
25	2015-08-18	Acute	1	1	ODM SAN VICENTE PAUL
25	2015-11-30	Acute	2	2	ODM SAN VICENTE PAUL
26	2015-02-23	Acute	3	3	ODM SAN VICENTE PAUL
26	2015-03-06	Acute	2	2	ODM SAN VICENTE PAUL
26	2015-05-20	Acute	3	3	ODM SAN VICENTE PAUL
26	2015-06-26	Acute	4	4	ODM SAN VICENTE PAUL
27	2015-03-13	Acute	3	3	ODM SAN VICENTE PAUL
28	2015-01-14	Chronic	4	4	ODM SAN VICENTE PAUL
28	2015-03-16	Chronic	3	3	ODM SAN VICENTE PAUL
28	2015-04-07	Chronic	4	4	ODM SAN VICENTE PAUL
28	2015-04-07	Acute	2	2	ODM SAN VICENTE PAUL
28	2015-06-26	Chronic	4	4	ODM SAN VICENTE PAUL
28	2015-07-24	Chronic	4	4	ODM SAN VICENTE PAUL
28	2015-07-31	Chronic	3	3	ODM SAN VICENTE PAUL
28	2015-08-18	Chronic	4	4	ODM SAN VICENTE PAUL
28	2015-08-18	Acute	2	2	ODM SAN VICENTE PAUL
28	2015-09-16	Acute	4	4	ODM SAN VICENTE PAUL
28	2015-10-15	Chronic	4	4	ODM SAN VICENTE PAUL
28	2015-11-30	Chronic	4	4	ODM SAN VICENTE PAUL
29	2015-01-27	Acute	0	0	ODM SAN VICENTE PAUL
29	2015-02-10	Acute	1	1	ODM SAN VICENTE PAUL
29	2015-07-09	Acute	1	1	ODM SAN VICENTE PAUL
29	2015-07-20	Acute	1	1	ODM SAN VICENTE PAUL
30	2015-03-23	Acute	2	2	ODM SAN VICENTE PAUL
30	2015-06-05	Chronic	1	1	ODM SAN VICENTE PAUL
30	2015-06-05	Acute	3	3	ODM SAN VICENTE PAUL
30	2015-07-23	Chronic	1	1	ODM SAN VICENTE PAUL
30	2015-07-23	Acute	2	2	ODM SAN VICENTE PAUL
30	2015-07-25	Chronic	1	1	ODM SAN VICENTE PAUL
30	2015-07-25	Acute	3	3	ODM SAN VICENTE PAUL
30	2015-07-26	Acute	0	0	ODM SAN VICENTE PAUL
30	2015-07-26	Chronic	1	1	ODM SAN VICENTE PAUL
30	2015-09-17	Acute	2	2	ODM SAN VICENTE PAUL
30	2015-09-17	Chronic	1	1	ODM SAN VICENTE PAUL
30	2015-09-30	Acute	3	3	ODM SAN VICENTE PAUL
30	2015-10-05	Acute	2	2	ODM SAN VICENTE PAUL
30	2015-10-13	Acute	3	3	ODM SAN VICENTE PAUL
31	2015-01-20	Chronic	3	3	ODM SAN VICENTE PAUL
31	2015-02-12	Chronic	1	1	ODM SAN VICENTE PAUL
31	2015-02-20	Acute	2	2	ODM SAN VICENTE PAUL
31	2015-03-20	Chronic	1	1	ODM SAN VICENTE PAUL
31	2015-05-11	Chronic	1	1	ODM SAN VICENTE PAUL
31	2015-06-24	Chronic	2	2	ODM SAN VICENTE PAUL
31	2015-07-24	Chronic	2	2	ODM SAN VICENTE PAUL
31	2015-08-26	Chronic	2	2	ODM SAN VICENTE PAUL
31	2015-09-30	Chronic	2	2	ODM SAN VICENTE PAUL
31	2015-11-17	Chronic	1	1	ODM SAN VICENTE PAUL
31	2015-11-30	Chronic	1	1	ODM SAN VICENTE PAUL
32	2015-02-03	Chronic	2	2	ODM SAN VICENTE PAUL
32	2015-02-03	Acute	3	3	ODM SAN VICENTE PAUL
32	2015-03-09	Chronic	2	2	ODM SAN VICENTE PAUL
32	2015-03-09	Acute	4	4	ODM SAN VICENTE PAUL
32	2015-04-09	Chronic	2	2	ODM SAN VICENTE PAUL
32	2015-04-09	Acute	2	2	ODM SAN VICENTE PAUL
32	2015-04-26	Acute	3	3	ODM SAN VICENTE PAUL
32	2015-05-12	Chronic	2	2	ODM SAN VICENTE PAUL
32	2015-05-12	Acute	2	2	ODM SAN VICENTE PAUL
32	2015-09-07	Acute	3	3	ODM SAN VICENTE PAUL
32	2015-09-25	Chronic	2	2	ODM SAN VICENTE PAUL
32	2015-10-15	Chronic	2	2	ODM SAN VICENTE PAUL
32	2015-10-15	Acute	2	2	ODM SAN VICENTE PAUL
32	2015-10-21	Acute	4	4	ODM SAN VICENTE PAUL
32	2015-11-18	Acute	3	3	ODM SAN VICENTE PAUL
32	2015-12-18	Chronic	2	2	ODM SAN VICENTE PAUL
32	2015-12-18	Acute	1	1	ODM SAN VICENTE PAUL
33	2015-05-07	Acute	5	5	ODM SAN VICENTE PAUL
33	2015-05-25	Acute	2	2	ODM SAN VICENTE PAUL
33	2015-10-01	Acute	4	4	ODM SAN VICENTE PAUL
34	2015-08-18	Chronic	1	1	ODM SAN VICENTE PAUL
34	2015-08-18	Acute	2	2	ODM SAN VICENTE PAUL
34	2015-08-25	Chronic	2	2	ODM SAN VICENTE PAUL
34	2015-08-25	Acute	2	2	ODM SAN VICENTE PAUL
34	2015-11-12	Chronic	2	2	ODM SAN VICENTE PAUL
34	2015-11-12	Acute	3	3	ODM SAN VICENTE PAUL
34	2915-11-19	Chronic	2	2	ODM SAN VICENTE PAUL
34	2015-11-19	Acute	1	1	ODM SAN VICENTE PAUL
34	2015-12-18	Chronic	2	2	ODM SAN VICENTE PAUL
34	2015-12-18	Acute	1	1	ODM SAN VICENTE PAUL
35	2015-06-18	Acute	3	3	ODM SAN VICENTE PAUL
35	2015-08-24	Acute	2	2	ODM SAN VICENTE PAUL
35	2015-09-22	Acute	2	3	ODM SAN VICENTE PAUL
35	2015-09-30	Acute	3	3	ODM SAN VICENTE PAUL
35	2015-10-12	Acute	5	5	ODM SAN VICENTE PAUL
36	2015-01-29	Chronic	5	5	ODM SAN VICENTE PAUL
36	2015-03-27	Chronic	4	4	ODM SAN VICENTE PAUL
36	2015-04-27	Chronic	3	3	ODM SAN VICENTE PAUL
36	2015-05-27	Chronic	2	2	ODM SAN VICENTE PAUL
36	2015-06-24	Chronic	3	3	ODM SAN VICENTE PAUL
36	2015-07-24	Chronic	3	3	ODM SAN VICENTE PAUL
36	2015-08-24	Chronic	4	4	ODM SAN VICENTE PAUL
36	2015-09-28	Chronic	6	6	ODM SAN VICENTE PAUL
36	2015-08-26	Chronic	3	3	ODM SAN VICENTE PAUL
36	2015-11-27	Chronic	3	3	ODM SAN VICENTE PAUL
36	2015-12-16	Chronic	4	4	ODM SAN VICENTE PAUL
37	2015-07-01	Chronic	3	3	ODM SAN VICENTE PAUL
37	2015-03-06	Chronic	2	2	ODM SAN VICENTE PAUL
37	2015-02-07	Chronic	3	3	ODM SAN VICENTE PAUL
37	2015-08-19	Chronic	2	2	ODM SAN VICENTE PAUL
37	2015-09-23	Acute	4	4	ODM SAN VICENTE PAUL
37	2015-09-11	Acute	4	4	ODM SAN VICENTE PAUL
37	2015-11-30	Chronic	1	1	ODM SAN VICENTE PAUL
37	2015-11-17	Chronic	1	1	ODM SAN VICENTE PAUL
37	2015-11-17	Acute	1	1	ODM SAN VICENTE PAUL
38	2015-05-28	Acute	4	4	ODM SAN VICENTE PAUL
39	2015-05-19	Chronic	3	3	ODM SAN VICENTE PAUL
39	2015-12-06	Chronic	3	3	ODM SAN VICENTE PAUL
39	2015-07-13	Chronic	2	2	ODM SAN VICENTE PAUL
39	2015-08-18	Chronic	2	2	ODM SAN VICENTE PAUL
39	2015-09-17	Chronic	2	2	ODM SAN VICENTE PAUL
39	2015-10-16	Chronic	2	2	ODM SAN VICENTE PAUL
39	2016-11-15	Chronic	2	2	ODM SAN VICENTE PAUL
39	2016-11-15	Acute	3	3	ODM SAN VICENTE PAUL
39	2015-11-20	Chronic	1	1	ODM SAN VICENTE PAUL
39	2015-12-17	Chronic	2	2	ODM SAN VICENTE PAUL
40	2015-01-22	Acute	2	2	ODM SAN VICENTE PAUL
40	2015-02-25	Acute	3	3	ODM SAN VICENTE PAUL
40	2015-03-18	Acute	3	3	ODM SAN VICENTE PAUL
40	2015-06-29	Acute	3	3	ODM SAN VICENTE PAUL
40	2015-07-27	Acute	3	3	ODM SAN VICENTE PAUL
40	2015-08-24	Acute	4	4	ODM SAN VICENTE PAUL
40	2015-09-30	Acute	1	1	ODM SAN VICENTE PAUL
40	2015-12-17	Acute	6	6	ODM SAN VICENTE PAUL
41	2015-02-13	Acute	4	4	ODM SAN VICENTE PAUL
41	2015-04-17	Acute	2	2	ODM SAN VICENTE PAUL
41	2015-09-06	Acute	4	4	ODM SAN VICENTE PAUL
42	2015-04-27	Acute	3	3	ODM SAN VICENTE PAUL
42	2015-12-05	Acute	4	4	ODM SAN VICENTE PAUL
42	2015-05-05	Acute	2	2	ODM SAN VICENTE PAUL
42	2015-04-09	Chronic	3	3	ODM SAN VICENTE PAUL
42	2015-09-21	Acute	4	4	ODM SAN VICENTE PAUL
42	2015-10-27	Acute	2	2	ODM SAN VICENTE PAUL
42	2015-03-09	Acute	3	3	ODM SAN VICENTE PAUL
42	2015-09-18	Acute	3	3	ODM SAN VICENTE PAUL
43	2015-04-20	Acute	3	3	ODM SAN VICENTE PAUL
43	2015-04-13	Acute	1	1	ODM SAN VICENTE PAUL
43	2015-06-15	Acute	2	2	ODM SAN VICENTE PAUL
43	2015-04-09	Acute	3	3	ODM SAN VICENTE PAUL
43	2015-07-09	Acute	6	7	ODM SAN VICENTE PAUL
44	2015-10-02	Acute	4	4	ODM SAN VICENTE PAUL
44	2015-10-07	Acute	4	4	ODM SAN VICENTE PAUL
44	2015-07-20	Acute	3	3	ODM SAN VICENTE PAUL
44	2015-12-17	Acute	3	3	ODM SAN VICENTE PAUL
45	2015-01-20	Chronic	2	2	ODM SAN VICENTE PAUL
45	03/0972015	Chronic	4	4	ODM SAN VICENTE PAUL
45	2015-03-17	Chronic	5	5	ODM SAN VICENTE PAUL
45	2015-12-05	Chronic	3	3	ODM SAN VICENTE PAUL
45	2015-07-15	Chronic	4	4	ODM SAN VICENTE PAUL
45	2015-03-09	Acute	1	1	ODM SAN VICENTE PAUL
45	2015-03-09	Chronic	3	3	ODM SAN VICENTE PAUL
45	2015-05-10	Acute	2	2	ODM SAN VICENTE PAUL
45	2015-05-10	Chronic	3	3	ODM SAN VICENTE PAUL
45	2015-11-27	Chronic	2	2	ODM SAN VICENTE PAUL
46	2015-10-02	Acute	1	1	ODM SAN VICENTE PAUL
47	2015-08-08	Acute	2	2	ODM SAN VICENTE PAUL
48	2015-07-04	Acute	1	1	ODM SAN VICENTE PAUL
49	2105-03-20	Acute	3	3	ODM SAN VICENTE PAUL
49	2015-04-16	Acute	4	4	ODM SAN VICENTE PAUL
49	2015-02-09	Acute	3	3	ODM SAN VICENTE PAUL
49	2015-10-15	Acute	4	4	ODM SAN VICENTE PAUL
50	2015-01-13	Acute	5	6	ODM SAN VICENTE PAUL
50	2015-01-16	Acute	0	0	ODM SAN VICENTE PAUL
50	2015-06-02	Acute	2	2	ODM SAN VICENTE PAUL
50	2015-09-02	Acute	1	1	ODM SAN VICENTE PAUL
50	2015-02-18	Acute	0	0	ODM SAN VICENTE PAUL
50	2015-03-16	Acute	1	1	ODM SAN VICENTE PAUL
50	2015-09-04	Acute	1	1	ODM SAN VICENTE PAUL
50	2015-04-16	Acute	2	2	ODM SAN VICENTE PAUL
50	2015-11-06	Acute	1	1	ODM SAN VICENTE PAUL
50	2015-07-13	Acute	0	0	ODM SAN VICENTE PAUL
50	2015-08-13	Acute	3	3	ODM SAN VICENTE PAUL
50	2015-08-14	Acute	0	0	ODM SAN VICENTE PAUL
50	2015-08-20	Acute	1	1	ODM SAN VICENTE PAUL
50	2015-11-09	Acute	1	1	ODM SAN VICENTE PAUL
50	2015-10-13	Acute	2	2	ODM SAN VICENTE PAUL
50	2015-12-09	Acute	1	1	ODM SAN VICENTE PAUL
51	2015-02-26	Chronic	3	3	ODM SAN VICENTE PAUL
51	2915-08-04	Chronic	5	5	ODM SAN VICENTE PAUL
51	05/0872015	Chronic	3	3	ODM SAN VICENTE PAUL
51	2015-12-06	Chronic	3	3	ODM SAN VICENTE PAUL
51	2015-07-16	Chronic	2	2	ODM SAN VICENTE PAUL
51	2015-08-20	Chronic	4	4	ODM SAN VICENTE PAUL
51	2015-09-24	Chronic	4	4	ODM SAN VICENTE PAUL
51	2015-11-27	Chronic	4	4	ODM SAN VICENTE PAUL
52	2015-01-06	Chronic	4	4	ODM SAN VICENTE PAUL
52	08/2472015	Acute	1	1	ODM SAN VICENTE PAUL
53	2015-09-11	Acute	2	2	ODM SAN VICENTE PAUL
54	2015-06-30	Acute	2	2	ODM SAN VICENTE PAUL
55	2015-10-04	Chronic	5	5	ODM SAN VICENTE PAUL
55	2015-05-15	Chronic	1	1	ODM SAN VICENTE PAUL
56	2015-12-06	Chronic	2	2	ODM SAN VICENTE PAUL
56	2015-10-07	Chronic	4	4	ODM SAN VICENTE PAUL
56	2015-07-23	Chronic	4	4	ODM SAN VICENTE PAUL
57	2015-06-07	Acute	0	0	ODM SAN VICENTE PAUL
58	2015-01-24	Acute	1	1	ODM SAN VICENTE PAUL
58	2015-12-02	Chronic	1	1	ODM SAN VICENTE PAUL
58	2015-12-02	Acute	2	2	ODM SAN VICENTE PAUL
58	2015-02-17	Chronic	2	2	ODM SAN VICENTE PAUL
58	2015-07-10	Acute	0	0	ODM SAN VICENTE PAUL
58	2015-10-16	Acute	1	1	ODM SAN VICENTE PAUL
59	2015-01-22	Acute	1	1	ODM SAN VICENTE PAUL
60	2015-03-18	Acute	3	3	ODM SAN VICENTE PAUL
60	2015-04-13	Acute	2	2	ODM SAN VICENTE PAUL
60	2015-04-05	Acute	1	1	ODM SAN VICENTE PAUL
60	2016-06-18	Acute	3	3	ODM SAN VICENTE PAUL
60	2015-07-27	Acute	1	1	ODM SAN VICENTE PAUL
60	2015-07-20	Acute	2	2	ODM SAN VICENTE PAUL
61	2015-01-21	Chronic	5	5	ODM SAN VICENTE PAUL
61	2015-05-03	Chronic	3	3	ODM SAN VICENTE PAUL
61	2015-04-19	Chronic	4	4	ODM SAN VICENTE PAUL
61	2015-11-06	Acute	1	1	ODM SAN VICENTE PAUL
61	2015-11-06	Chronic	3	3	ODM SAN VICENTE PAUL
61	2015-07-30	Chronic	4	4	ODM SAN VICENTE PAUL
61	2015-12-11	Chronic	3	3	ODM SAN VICENTE PAUL
62	2015-06-03	Acute	2	2	ODM SAN VICENTE PAUL
62	2015-03-13	Acute	0	0	ODM SAN VICENTE PAUL
63	2015-06-05	Acute	3	6	ODM SAN VICENTE PAUL
63	2015-09-18	Acute	5	5	ODM SAN VICENTE PAUL
64	2015-03-16	Acute	3	3	ODM SAN VICENTE PAUL
64	2015-03-18	Acute	2	2	ODM SAN VICENTE PAUL
64	2015-04-13	Acute	3	3	ODM SAN VICENTE PAUL
64	2015-05-13	Acute	5	5	ODM SAN VICENTE PAUL
64	06718/2015	Acute	3	3	ODM SAN VICENTE PAUL
64	2015-07-20	Acute	3	3	ODM SAN VICENTE PAUL
64	2015-07-27	Acute	4	4	ODM SAN VICENTE PAUL
64	2015-09-21	Acute	4	5	ODM SAN VICENTE PAUL
64	2015-10-19	Acute	2	2	ODM SAN VICENTE PAUL
64	2015-11-30	Acute	2	2	ODM SAN VICENTE PAUL
64	2015-12-14	Acute	4	4	ODM SAN VICENTE PAUL
65	2015-03-30	Acute	3	3	ODM SAN VICENTE PAUL
65	2015-08-05	Acute	2	2	ODM SAN VICENTE PAUL
65	2015-09-05	Acute	0	0	ODM SAN VICENTE PAUL
65	2015-07-16	Acute	1	1	ODM SAN VICENTE PAUL
65	2015-07-31	Acute	1	1	ODM SAN VICENTE PAUL
66	2015-08-05	Acute	3	3	ODM SAN VICENTE PAUL
66	2015-12-05	Acute	3	3	ODM SAN VICENTE PAUL
66	2015-05-18	Acute	0	0	ODM SAN VICENTE PAUL
67	2015-07-05	Acute	2	2	ODM SAN VICENTE PAUL
68	2015-07-05	Chronic	2	2	ODM SAN VICENTE PAUL
68	2015-03-07	Chronic	3	3	ODM SAN VICENTE PAUL
68	2015-10-08	Chronic	4	4	ODM SAN VICENTE PAUL
69	2015-06-05	Acute	1	1	ODM SAN VICENTE PAUL
69	2015-05-14	Acute	1	1	ODM SAN VICENTE PAUL
70	2015-07-05	Chronic	7	7	ODM SAN VICENTE PAUL
71	2015-07-05	Chronic	0	0	ODM SAN VICENTE PAUL
72	2015-07-05	Acute	1	1	ODM SAN VICENTE PAUL
72	2015-05-15	Acute	3	3	ODM SAN VICENTE PAUL
72	2015-02-06	Acute	3	3	ODM SAN VICENTE PAUL
72	2015-02-07	Acute	0	0	ODM SAN VICENTE PAUL
72	2015-08-31	Acute	2	2	ODM SAN VICENTE PAUL
72	2015-02-09	Acute	1	1	ODM SAN VICENTE PAUL
73	2015-04-17	Acute	2	2	ODM SAN VICENTE PAUL
74	2015-03-13	Acute	2	3	ODM SAN VICENTE PAUL
75	2015-03-03	Acute	2	2	ODM SAN VICENTE PAUL
76	2015-12-10	Acute	1	1	ODM SAN VICENTE PAUL
76	2015-10-16	Acute	3	3	ODM SAN VICENTE PAUL
76	2015-11-18	Chronic	1	1	ODM SAN VICENTE PAUL
77	2015-06-05	Acute	1	1	ODM SAN VICENTE PAUL
78	2015-05-29	Chronic	0	0	ODM SAN VICENTE PAUL
78	2015-03-06	Chronic	2	2	ODM SAN VICENTE PAUL
79	2015-05-25	Acute	2	2	ODM SAN VICENTE PAUL
80	2105-11-05	Acute	1	1	ODM SAN VICENTE PAUL
80	2015-05-15	Acute	1	1	ODM SAN VICENTE PAUL
80	2015-05-19	Acute	3	3	ODM SAN VICENTE PAUL
80	2015-06-19	Acute	1	1	ODM SAN VICENTE PAUL
80	2015-06-26	Acute	0	0	ODM SAN VICENTE PAUL
80	2015-06-29	Acute	3	3	ODM SAN VICENTE PAUL
80	2015-07-13	Acute	3	3	ODM SAN VICENTE PAUL
80	2015-08-21	acute	3	3	ODM SAN VICENTE PAUL
81	2015-02-23	Acute	3	3	ODM SAN VICENTE PAUL
81	2015-07-17	Acute	2	2	ODM SAN VICENTE PAUL
81	2015-03-11	Acute	3	3	ODM SAN VICENTE PAUL
82	2015-08-18	Acute	4	4	ODM SAN VICENTE PAUL
83	2015-12-18	Acute	0	0	ODM SAN VICENTE PAUL
84	2015-09-06	Acute	3	3	ODM SAN VICENTE PAUL
85	2015-06-15	Acute	2	2	ODM SAN VICENTE PAUL
86	2015-10-08	Acute	0	0	ODM SAN VICENTE PAUL
86	2015-06-11	Acute	5	5	ODM SAN VICENTE PAUL
87	2015-08-10	Acute	2	2	ODM SAN VICENTE PAUL
88	2015-09-05	Acute	3	3	ODM SAN VICENTE PAUL
89	2015-11-05	Acute	5	5	ODM SAN VICENTE PAUL
90	2015-01-20	Chronic	4	4	ODM SAN VICENTE PAUL
90	2015-09-04	Chronic	2	2	ODM SAN VICENTE PAUL
90	2015-05-15	Chronic	1	1	ODM SAN VICENTE PAUL
91	2015-01-24	Chronic	2	2	ODM SAN VICENTE PAUL
91	2015-02-24	Acute	1	1	ODM SAN VICENTE PAUL
91	2015-02-24	Chronic	2	2	ODM SAN VICENTE PAUL
91	2015-04-24	Chronic	2	2	ODM SAN VICENTE PAUL
91	2015-05-26	Chronic	1	1	ODM SAN VICENTE PAUL
91	2015-06-26	Chronic	1	1	ODM SAN VICENTE PAUL
91	2015-07-24	Chronic	3	3	ODM SAN VICENTE PAUL
92	2015-06-26	Acute	2	2	ODM SAN VICENTE PAUL
93	2015-06-15	Acute	3	3	ODM SAN VICENTE PAUL
93	2015-01-10	Acute	2	2	ODM SAN VICENTE PAUL
93	2015-10-15	Acute	3	3	ODM SAN VICENTE PAUL
93	2015-03-11	Acute	3	3	ODM SAN VICENTE PAUL
94	2015-06-29	Acute	0	0	ODM SAN VICENTE PAUL
94	2015-02-10	Acute	0	0	ODM SAN VICENTE PAUL
94	2015-06-10	Acute	1	1	ODM SAN VICENTE PAUL
94	2015-08-10	Acute	2	2	ODM SAN VICENTE PAUL
95	2015-01-15	Chronic	4	4	ODM SAN VICENTE PAUL
95	2015-11-02	Chronic	3	3	ODM SAN VICENTE PAUL
95	2015-11-03	Chronic	3	3	ODM SAN VICENTE PAUL
95	2015-06-04	Chronic	2	3	ODM SAN VICENTE PAUL
95	2015-06-04	Acute	1	1	ODM SAN VICENTE PAUL
95	2015-06-05	Chronic	3	3	ODM SAN VICENTE PAUL
95	2015-03-06	Chronic	3	3	ODM SAN VICENTE PAUL
95	2015-11-07	Chronic	3	3	ODM SAN VICENTE PAUL
95	2015-12-08	Chronic	4	4	ODM SAN VICENTE PAUL
95	2015-09-20	Chronic	2	4	ODM SAN VICENTE PAUL
95	2015-09-20	Acute	1	1	ODM SAN VICENTE PAUL
95	2015-07-10	Chronic	2	4	ODM SAN VICENTE PAUL
95	2015-02-12	Acute	1	1	ODM SAN VICENTE PAUL
96	2016-06-24	Chronic	3	3	ODM SAN VICENTE PAUL
96	2015-01-07	Chronic	3	3	ODM SAN VICENTE PAUL
96	2015-01-07	Acute	2	2	ODM SAN VICENTE PAUL
96	2015-07-15	Acute	1	1	ODM SAN VICENTE PAUL
96	2015-07-27	Acute	1	1	ODM SAN VICENTE PAUL
96	2015-08-24	Acute	3	3	ODM SAN VICENTE PAUL
96	2015-08-10	Chronic	2	2	ODM SAN VICENTE PAUL
96	2015-06-11	Acute	3	3	ODM SAN VICENTE PAUL
96	12/2672015	Chronic	3	3	ODM SAN VICENTE PAUL
97	2015-01-30	Acute	0	0	ODM SAN VICENTE PAUL
97	2015-04-03	Acute	2	2	ODM SAN VICENTE PAUL
97	2015-03-25	Acute	1	1	ODM SAN VICENTE PAUL
97	2015-05-25	Acute	0	0	ODM SAN VICENTE PAUL
98	2015-08-01	Acute	1	1	ODM SAN VICENTE PAUL
98	2015-02-20	Acute	1	1	ODM SAN VICENTE PAUL
98	2015-03-20	Acute	2	2	ODM SAN VICENTE PAUL
98	2015-05-27	Acute	4	4	ODM SAN VICENTE PAUL
98	2015-06-30	Acute	1	1	ODM SAN VICENTE PAUL
98	2015-07-22	Acute	1	1	ODM SAN VICENTE PAUL
98	07/24/015	Acute	0	0	ODM SAN VICENTE PAUL
98	2015-08-25	Acute	1	1	ODM SAN VICENTE PAUL
98	2015-08-10	Acute	0	0	ODM SAN VICENTE PAUL
98	2015-11-16	Acute	2	2	ODM SAN VICENTE PAUL
99	2015-01-21	Acute	0	0	ODM SAN VICENTE PAUL
99	2015-02-02	Acute	3	3	ODM SAN VICENTE PAUL
99	2015-05-02	Acute	2	2	ODM SAN VICENTE PAUL
99	2015-02-19	Acute	3	3	ODM SAN VICENTE PAUL
99	2015-03-27	Acute	4	4	ODM SAN VICENTE PAUL
99	2015-04-27	Acute	0	0	ODM SAN VICENTE PAUL
99	2015-05-17	Acute	2	2	ODM SAN VICENTE PAUL
99	2015-07-16	Acute	1	1	ODM SAN VICENTE PAUL
99	2015-08-19	Acute	2	2	ODM SAN VICENTE PAUL
99	2015-09-14	Acute	2	2	ODM SAN VICENTE PAUL
99	2015-10-14	Acute	1	1	ODM SAN VICENTE PAUL
99	2015-10-11	Acute	2	2	ODM SAN VICENTE PAUL
100	2015-09-30	Acute	1	1	ODM SAN VICENTE PAUL
100	2015-09-30	Chronic	1	1	ODM SAN VICENTE PAUL
100	2015-10-19	Acute	3	3	ODM SAN VICENTE PAUL
100	2015-10-19	Chronic	1	2	ODM SAN VICENTE PAUL
100	2015-11-19	Acute	0	0	ODM SAN VICENTE PAUL
100	2015-12-14	Chronic	2	4	ODM SAN VICENTE PAUL
101	2016-12-08	Acute	4	4	ODM SAN VICENTE PAUL
101	2015-08-18	Acute	0	0	ODM SAN VICENTE PAUL
101	2015-09-30	Acute	3	3	ODM SAN VICENTE PAUL
101	2015-04-11	Acute	2	2	ODM SAN VICENTE PAUL
101	2015-11-17	Acute	2	2	ODM SAN VICENTE PAUL
102	2015-06-15	Chronic	2	2	ODM SAN VICENTE PAUL
102	2015-10-10	Chronic	3	3	ODM SAN VICENTE PAUL
102	2015-03-11	Chronic	3	3	ODM SAN VICENTE PAUL
1	2015-07-01	Chronic	3	3	SAN RAFAEL
2	2015-06-29	Chronic	2	6	SAN RAFAEL
2	2015-06-07	Chronic	1	1	SAN RAFAEL
3	2015-02-12	Acute	1	1	SAN RAFAEL
3	2015-03-09	Acute	0	0	SAN RAFAEL
3	2015-03-26	Acute	1	1	SAN RAFAEL
3	2015-05-12	Acute	0	0	SAN RAFAEL
3	2015-09-07	Acute	2	2	SAN RAFAEL
3	2015-01-11	Chronic	3	3	SAN RAFAEL
3	2015-01-06	Chronic	5	5	SAN RAFAEL
3	2015-01-09	Chronic	6	6	SAN RAFAEL
3	2016-01-05	Chronic	5	5	SAN RAFAEL
3	2015-01-08	Chronic	2	6	SAN RAFAEL
4	2015-01-05	Chronic	1	1	SAN RAFAEL
4	2015-04-26	Chronic	1	1	SAN RAFAEL
4	2015-04-27	Chronic	5	5	SAN RAFAEL
4	2015-05-05	Chronic	5	8	SAN RAFAEL
4	2015-08-24	Chronic	5	8	SAN RAFAEL
4	2015-12-09	Chronic	5	8	SAN RAFAEL
5	2015-01-14	Chronic	4	7	SAN RAFAEL
5	2015-05-15	Chronic	3	4	SAN RAFAEL
6	2015-01-03	Chronic	2	2	SAN RAFAEL
6	2015-03-11	Chronic	3	4	SAN RAFAEL
6	2015-10-19	Chronic	3	3	SAN RAFAEL
7	2015-01-06	Chronic	3	3	SAN RAFAEL
7	2015-01-05	Chronic	3	3	SAN RAFAEL
8	2015-01-12	Chronic	2	2	SAN RAFAEL
8	2015-01-09	Chronic	5	7	SAN RAFAEL
8	2015-11-09	Chronic	2	4	SAN RAFAEL
8	2015-06-19	Acute	3	4	SAN RAFAEL
8	2015-06-20	Acute	3	3	SAN RAFAEL
8	2015-06-24	Chronic	3	3	SAN RAFAEL
8	2015-06-28	Chronic	4	4	SAN RAFAEL
8	2015-07-02	Chronic	5	5	SAN RAFAEL
8	2015-07-03	Chronic	3	3	SAN RAFAEL
8	2015-02-09	Chronic	2	2	SAN RAFAEL
9	2015-07-06	Chronic	4	5	SAN RAFAEL
9	2015-01-07	Chronic	5	5	SAN RAFAEL
9	2015-02-01	Chronic	2	2	SAN RAFAEL
9	2015-03-09	Chronic	4	6	SAN RAFAEL
9	2015-04-24	Chronic	4	4	SAN RAFAEL
9	2015-06-15	Chronic	3	5	SAN RAFAEL
9	2015-07-02	Chronic	3	4	SAN RAFAEL
10	2015-03-22	Acute	3	3	SAN RAFAEL
10	2015-03-23	Acute	3	6	SAN RAFAEL
11	2015-03-20	Acute	4	4	SAN RAFAEL
11	2015-03-21	Acute	2	2	SAN RAFAEL
12	2015-05-04	Acute	3	3	SAN RAFAEL
12	2015-05-24	Acute	2	2	SAN RAFAEL
12	2015-05-06	Acute	3	3	SAN RAFAEL
13	2015-04-23	Acute	4	4	SAN RAFAEL
14	2015-06-02	Acute	2	2	SAN RAFAEL
14	2015-06-06	Acute	2	2	SAN RAFAEL
14	2015-06-08	Acute	2	2	SAN RAFAEL
15	2015-05-20	Acute	2	2	SAN RAFAEL
15	2015-05-19	Acute	3	3	SAN RAFAEL
16	2015-04-15		2	2	SAN RAFAEL
16	2015-04-16	Acute	2	2	SAN RAFAEL
17	2015-07-02	Acute	2	2	SAN RAFAEL
17	2015-06-12	Acute	4	4	SAN RAFAEL
17	2015-06-15	Acute	2	2	SAN RAFAEL
17	2015-06-14	Acute	5	5	SAN RAFAEL
17	2015-04-21	Acute	2	2	SAN RAFAEL
18	2015-03-03	Acute	1	1	SAN RAFAEL
18	2015-05-24	Acute	6	6	SAN RAFAEL
18	2015-05-25	Acute	3	3	SAN RAFAEL
19	2015-06-28	Acute	2	2	SAN RAFAEL
19	2015-06-29	Acute	5	6	SAN RAFAEL
19	2019-06-30	Acute	4	4	SAN RAFAEL
19	2015-07-10	Acute	1	1	SAN RAFAEL
20	2015-07-05	Acute	4	4	SAN RAFAEL
20	2015-07-08	Acute	3	3	SAN RAFAEL
20	2015-09-27	Acute	4	4	SAN RAFAEL
20	2015-09-28	Acute	3	3	SAN RAFAEL
20	2015-10-15	Acute	2	2	SAN RAFAEL
20	2015-10-14	Acute	4	4	SAN RAFAEL
21	2015-07-07	Acute	3	3	SAN RAFAEL
21	2015-07-06	Acute	2	2	SAN RAFAEL
21	2015-07-09	Acute	2	2	SAN RAFAEL
21	2015-07-20	Acute	1	1	SAN RAFAEL
21	2015-08-20	Acute	3	3	SAN RAFAEL
21	2015-08-19	Acute	2	2	SAN RAFAEL
21	2015-08-27	Acute	1	1	SAN RAFAEL
21	2015-09-02	Acute	3	3	SAN RAFAEL
22	2015-04-23	Chronic	3	3	SAN RAFAEL
22	2015-10-20	Chronic	4	4	SAN RAFAEL
22	2015-11-28	Chronic	5	5	SAN RAFAEL
22	2015-12-01	Chronic	3	3	SAN RAFAEL
22	2015-03-09	Chronic	1	1	SAN RAFAEL
22	2015-03-18	Chronic	2	6	SAN RAFAEL
22	2015-04-16	Chronic	3	3	SAN RAFAEL
22	2015-04-07	Chronic	0	0	SAN RAFAEL
22	2015-12-08	Chronic	2	2	SAN RAFAEL
22	2015-12-10	Chronic	3	3	SAN RAFAEL
22	2015-12-12	Chronic	7	7	SAN RAFAEL
22	2015-12-19	Chronic	3	3	SAN RAFAEL
22	2015-12-23	Chronic	6	6	SAN RAFAEL
23	2015-01-11	Acute	1	1	SAN RAFAEL
23	2015-02-23	Acute	2	2	SAN RAFAEL
23	2015-03-11	Acute	2	2	SAN RAFAEL
23	2014-03-14	Acute	1	1	SAN RAFAEL
23	2015-04-07	Acute	3	3	SAN RAFAEL
23	2015-04-09	Acute	1	1	SAN RAFAEL
23	2015-04-22	Acute	3	3	SAN RAFAEL
23	2015-05-12	Acute	3	3	SAN RAFAEL
23	2015-05-13	Acute	2	2	SAN RAFAEL
23	2015-05-18	Acute	2	2	SAN RAFAEL
23	2015-05-26	Acute	0	0	SAN RAFAEL
23	2015-05-30	Acute	7	7	SAN RAFAEL
24	2015-01-02	Chronic	4	4	SAN RAFAEL
24	2015-02-23	Chronic	1	3	SAN RAFAEL
24	2015-02-02	Chronic	3	3	SAN RAFAEL
24	2015-02-03	Chronic	3	3	SAN RAFAEL
24	2015-02-06	Chronic	3	3	SAN RAFAEL
24	2015-03-10	Chronic	5	5	SAN RAFAEL
24	2015-03-11	Chronic	3	3	SAN RAFAEL
24	2015-03-14	Chronic	3	3	SAN RAFAEL
24	2015-04-13	Chronic	4	4	SAN RAFAEL
24	2015-06-06	Chronic	4	4	SAN RAFAEL
24	2015-05-07	Chronic	5	5	SAN RAFAEL
24	2015-10-09	Chronic	3	3	SAN RAFAEL
24	2015-10-30	Chronic	0	0	SAN RAFAEL
24	2015-08-19	Chronic	3	3	SAN RAFAEL
24	2015-09-04	Chronic	3	3	SAN RAFAEL
25	2015-11-29	Acute	3	4	SAN RAFAEL
26	2015-12-12	Acute	3	3	SAN RAFAEL
27	2015-12-09	Acute	4	4	SAN RAFAEL
27	2015-12-10	Acute	3	3	SAN RAFAEL
28	2015-05-11	Acute	3	3	SAN RAFAEL
28	2015-05-12	Acute	2	2	SAN RAFAEL
28	2015-12-30	Acute	3	3	SAN RAFAEL
28	2015-12-29	Acute	4	4	SAN RAFAEL
29	2015-10-13	Acute	2	2	SAN RAFAEL
29	2015-10-14	Acute	5	5	SAN RAFAEL
29	2015-10-16	Acute	2	2	SAN RAFAEL
30	2015-12-25	Acute	2	2	SAN RAFAEL
30	2015-12-28	Acute	1	1	SAN RAFAEL
30	2015-07-22	Acute	1	1	SAN RAFAEL
30	2015-07-23	Acute	2	2	SAN RAFAEL
30	2015-10-01	Acute	2	2	SAN RAFAEL
30	2015-10-03	Acute	3	3	SAN RAFAEL
31	2015-11-24	Acute	2	2	SAN RAFAEL
31	2015-11-26	Acute	3	3	SAN RAFAEL
31	2015-12-03	Acute	2	2	SAN RAFAEL
32	2015-10-06	Acute	2	2	SAN RAFAEL
32	2015-10-08	Acute	0	0	SAN RAFAEL
33	2015-07-13	Acute	3	4	SAN RAFAEL
33	2015-05-01	Acute	0	0	SAN RAFAEL
33	2015-12-10	Acute	1	1	SAN RAFAEL
33	2015-09-14	Acute	1	1	SAN RAFAEL
33	2015-09-16	Acute	4	4	SAN RAFAEL
33	2016-12-15	Acute	1	1	SAN RAFAEL
34	2016-06-11	Chronic	2	8	SAN RAFAEL
34	2015-09-28	Chronic	3	4	SAN RAFAEL
34	2015-05-03	Acute	6	6	SAN RAFAEL
35	2015-05-29	Acute	0	0	SAN RAFAEL
36	2015-06-04	Acute	0	0	SAN RAFAEL
36	2015-07-02	Acute	8	8	SAN RAFAEL
37	2015-04-26	Acute	5	5	SAN RAFAEL
38	2015-04-08	Acute	2	2	SAN RAFAEL
38	2015-06-09	Chronic	3	9	SAN RAFAEL
38	2015-06-11	Chronic	0	0	SAN RAFAEL
38	2015-08-26	Chronic	0	0	SAN RAFAEL
38	2015-08-27	Chronic	2	4	SAN RAFAEL
38	2015-09-14	Chronic	7	20	SAN RAFAEL
39	05/24/2015	Chronic	1	2	SAN RAFAEL
39	05/28/2015	Chronic	1	2	SAN RAFAEL
39	05/24/2015	Chronic	1	2	SAN RAFAEL
39	2015-05-10	Chronic	0	0	SAN RAFAEL
39	10/21/2015	Chronic	1	2	SAN RAFAEL
39	11/20/2015	Chronic	0	0	SAN RAFAEL
39	2015-04-12	Chronic	2	6	SAN RAFAEL
40	2015-09-01	Chronic	5	6	SAN RAFAEL
40	2015-12-05	Chronic	5	8	SAN RAFAEL
40	2015-10-09	Chronic	5	7	SAN RAFAEL
40	2015-09-12	Chronic	5	10	SAN RAFAEL
41	01/13/2015	Chronic	2	2	SAN RAFAEL
41	02/15/2015	Chronic	1	2	SAN RAFAEL
42	01/21/2015	Acute	0	0	SAN RAFAEL
43	01/14/2015	Chronic	3	5	SAN RAFAEL
43	03/16/2015	Chronic	1	2	SAN RAFAEL
43	04/27/2015	Chronic	2	4	SAN RAFAEL
43	08/14/2015	Chronic	3	5	SAN RAFAEL
43	11/23/2015	Chronic	3	5	SAN RAFAEL
44	2015-07-01	Chronic	2	6	SAN RAFAEL
44	2015-07-04	Chronic	2	4	SAN RAFAEL
44	05/15/2015	Chronic	2	6	SAN RAFAEL
45	2015-07-04	Chronic	4	6	SAN RAFAEL
46	2016-03-01	Chronic	4	6	SAN RAFAEL
46	2015-09-04	Chronic	1	4	SAN RAFAEL
47	2015-09-01	Acute	3	5	SAN RAFAEL
48	01/14/2015	Chronic	2	12	SAN RAFAEL
48	04/23/2015	Chronic	3	6	SAN RAFAEL
48	2015-01-06	Chronic	2	9	SAN RAFAEL
49	01/19/2015	Chronic	4	18	SAN RAFAEL
49	2015-11-02	Chronic	2	12	SAN RAFAEL
49	2015-02-07	Chronic	5	8	SAN RAFAEL
49	2015-10-02	Chronic	2	2	SAN RAFAEL
49	11/20/2015	Chronic	3	5	SAN RAFAEL
50	2015-07-01	Chronic	2	10	SAN RAFAEL
50	2015-05-05	Chronic	2	6	SAN RAFAEL
50	2015-11-08	Chronic	3	4	SAN RAFAEL
50	2015-07-09	Chronic	3	7	SAN RAFAEL
51	2015-12-09	Acute	5	5	SAN RAFAEL
51	09/17/2015	Acute	4	5	SAN RAFAEL
52	2015-05-01	Chronic	2	8	SAN RAFAEL
52	05/14/2015	Chronic	1	4	SAN RAFAEL
52	09/18/2015	Chronic	1	1	SAN RAFAEL
53	2015-08-01	Chronic	2	5	SAN RAFAEL
53	2015-08-05	Chronic	2	2	SAN RAFAEL
53	08/13/2015	Chronic	2	2	SAN RAFAEL
54	02/26/2015	Acute	0	0	SAN RAFAEL
54	03/25/2015	Chronic	1	1	SAN RAFAEL
54	2015-10-06	Chronic	2	2	SAN RAFAEL
55	2015-09-03	Acute	5	5	SAN RAFAEL
55	2015-11-03	Acute	3	3	SAN RAFAEL
56	03/18/2015	Acute	4	4	SAN RAFAEL
57	03/18/2015	Acute	5	5	SAN RAFAEL
57	03/19/2015	Acute	2	2	SAN RAFAEL
57	03/25/2015	Acute	6	6	SAN RAFAEL
58	2015-09-03	Acute	4	4	SAN RAFAEL
59	04/14/2015	Acute	6	6	SAN RAFAEL
60	08/25/2015	Acute	0	0	SAN RAFAEL
60	11/17/2015	Acute	7	7	SAN RAFAEL
61	2015-03-06	Acute	2	2	SAN RAFAEL
62	2015-12-06	Acute	6	6	SAN RAFAEL
63	05/20/2015	Acute	6	6	SAN RAFAEL
64	08/30/2015	Acute	2	2	SAN RAFAEL
65	8/10/2015	Acute	2	5	SAN RAFAEL
65	8/30/2015	Acute	2	2	SAN RAFAEL
66	2015-05-17	Acute	2	2	SAN RAFAEL
67	06/28/2015	Acute	10	10	SAN RAFAEL
68	06/23/2015	Acute	6	6	SAN RAFAEL
68	2015-06-24	Acute	2	2	SAN RAFAEL
69	06/26/2015	Acute	6	6	SAN RAFAEL
70	2015-08-08	Acute	0	0	SAN RAFAEL
71	06/25/2015	Acute	6	6	SAN RAFAEL
72	5/19/2015	Acute	6	6	SAN RAFAEL
73	2015-11-05	Acute	6	6	SAN RAFAEL
73	08/26/2015	Acute	6	6	SAN RAFAEL
73	2015-03-09	Acute	1	1	SAN RAFAEL
74	07/31/2015	Chronic	6	6	SAN RAFAEL
74	2015-03-08	Chronic	1	1	SAN RAFAEL
74	2015-04-08	Chronic	4	4	SAN RAFAEL
74	08/19/2015	Chronic	3	3	SAN RAFAEL
74	2015-09-12	Chronic	3	3	SAN RAFAEL
75	04/14/2015	Acute	4	4	SAN RAFAEL

## Sheet: Ghana
Patient ID	DoV (MM/DD/YYYY)	Disease Type (Chronic/Acute)	Number of Meds Prescribed	Number of Course Treatment prescribed	Clinic		Facility	Destroy Rate	Total Meds Prescribed	Mean # Meds Prescribed	SE	95% Low	95% High	Probabilistic	Distribution	Total CTX Prescribed	Total Chronic CTX Prescribed	Total Acute CTX Prescribed	Mean # CTX	SE	95% Low	95% High	Probabilistic	Distribution	Unique Patient Count in Sample	Reported total Number of Patients in Clinic	Unique Chronic Patient Count in Sample	Unique Acute Patient Count in Sample	Total number of visits in Sample	Total number of chronic visits in Sample	Total number of acute visits in Sample
1	2015-06-09	Chronic	3	3	Komfo Anokye		Komfo Anokye	0	363	2.64964	0.109935	2.43416	2.86511	2.58066	Normal	401	259	127	2.92701	0.164105	2.60536	3.24865	3.09407	Normal	100	48948	60	43	137	83	50
1	2015-07-01	Chronic	5	5	Komfo Anokye		Kumasi South District	0	440	3.23529	0.134568	2.97154	3.49905	3.51743	Normal	452	53	385	3.32353	0.155117	3.0195	3.62756	3.3854	Normal	100	43000	11	91	136	16	116
2	2015-05-19	Chronic	3	3	Komfo Anokye		SDA	0	475	3.49265	0.165682	3.16791	3.81738	3.41012	Normal	479	49	427	3.54815	0.173069	3.20893	3.88736	3.59502	Normal	100	80000	18	91	136	21	114
2	2015-11-03	Chronic	4	4	Komfo Anokye		Total	0	1278	3.12	0.0816556	2.95996	3.28004	3.12966	Normal	1332	361	939	3.26	0.0816556	3.09996	3.42004	3.24033	Normal	300	171948	89	225	409	120	280
2	2015-01-26	Chronic	3	3	Komfo Anokye
2	2015-03-22	Chronic	3	3	Komfo Anokye
2	2015-07-19	Chronic	3	3	Komfo Anokye
3	2015-12-24	Chronic	2	2	Komfo Anokye
3	2016-03-16	Chronic	2	2	Komfo Anokye
4	2015-10-19	Chronic	1	1	Komfo Anokye
5	2015-12-12	Chronic	1	1	Komfo Anokye
5	2015-11-19	Chronic	1	1	Komfo Anokye
6	2015-07-15	Chronic	2	2	Komfo Anokye
7	2015-01-23	Acute	2	2	Komfo Anokye
7	2015-06-23	Chronic	2	2	Komfo Anokye
7	2015-07-07	Chronic	2	2	Komfo Anokye
7	2015-04-06	Chronic	2	2	Komfo Anokye
8	2015-06-03	Acute	1	1	Komfo Anokye
8	2015-06-04	Chronic	1	1	Komfo Anokye
9	2015-02-14	Chronic	3	3	Komfo Anokye
10	2015-03-31	Chronic	3	3	Komfo Anokye
10	2015-04-08	Chronic	3	3	Komfo Anokye
11	2015-03-19	Chronic	3	3	Komfo Anokye
11	2015-05-14	Chronic	3	3	Komfo Anokye
11	2015-07-19	Chronic	3	3	Komfo Anokye
12	2015-02-09	Chronic	2	2	Komfo Anokye
13	2015-01-19	Chronic	2	2	Komfo Anokye
14	2015-11-10	Chronic	1	1	Komfo Anokye
15	2015-02-26	Acute	3	3	Komfo Anokye
16	2015-06-05	Chronic	3	3	Komfo Anokye
16	2016-08-03	Chronic	3	3	Komfo Anokye
16	2015-09-08	Chronic	3	3	Komfo Anokye
17	2015-12-11	Chronic	1	1	Komfo Anokye
18	2015-04-15	Chronic	2	6	Komfo Anokye
18	2015-09-23	Chronic	2	6	Komfo Anokye
19	2015-04-08	Chronic	2	2	Komfo Anokye
19	2015-12-20	Chronic	2	2	Komfo Anokye
20	2015-04-20	Chronic	2	2	Komfo Anokye
20	2015-04-20	Acute	2	2	Komfo Anokye
21	2015-06-02	ACute	3	3	Komfo Anokye
22	2015-11-14	ACute	3	3	Komfo Anokye
23	2015-07-10	Acute	3	3	Komfo Anokye
23	2015-07-16	Acute	3	3	Komfo Anokye
24	2015-07-11	ACute	5	5	Komfo Anokye
24	2015-07-11	Acute	2	2	Komfo Anokye
24	2015-04-27	Acute	6	6	Komfo Anokye
25	2015-09-07	Acute	1	1	Komfo Anokye
26	2015-11-04	Chronic	4	4	Komfo Anokye
26	2015-11-25	Chronic	1	1	Komfo Anokye
27	2015-11-11	Chronic	1	1	Komfo Anokye
27	2015-12-09	Chronic	1	1	Komfo Anokye
28	2015-11-04	Acute	4	4	Komfo Anokye
28	2015-12-02	Acute	3	3	Komfo Anokye
29	2015-11-04	Acute	2	2	Komfo Anokye
30	2015-12-02	Chronic	2	2	Komfo Anokye
31	2015-12-09	Chronic	1	1	Komfo Anokye
31	2015-06-01	Chronic	1	1	Komfo Anokye
32	2015-12-20	Chronic	2	2	Komfo Anokye
33	2015-09-07	Acute	3	3	Komfo Anokye
34	2015-12-07	Chronic	1	1	Komfo Anokye
35	2015-09-12	Chronic	5	5	Komfo Anokye
36	2015-12-02	Chronic	2	2	Komfo Anokye
37	2015-12-08	Chronic	1	1	Komfo Anokye
38	2015-09-16	Chronic	3	3	Komfo Anokye
38	2015-10-11	Chronic	5	5	Komfo Anokye
39	2015-12-11	Chronic	2	2	Komfo Anokye
40	2015-10-16	Acute	1	1	Komfo Anokye
41	2015-05-28	Acute	2	2	Komfo Anokye
42	2015-04-24	Acute	1	1	Komfo Anokye
43	2015-12-20	Acute	2	2	Komfo Anokye
44	2015-01-29	Acute	3	3	Komfo Anokye
45	2015-11-13	Chronic	3	5	Komfo Anokye
46	2015-12-18	Chronic	3	3	Komfo Anokye
47	2015-11-27	Chronic	4	4	Komfo Anokye
48	2015-12-18	Chronic	3	3	Komfo Anokye
49	2015-05-29	Chronic	1	1	Komfo Anokye
50	2015-05-29	Chronic	5	5	Komfo Anokye
51	2015-02-23	Chronic	4	4	Komfo Anokye
52	2015-11-23	Chronic	4	3	Komfo Anokye
53	2015-11-25	Chronic	3	4	Komfo Anokye
54	2015-04-29	Chronic	2	2	Komfo Anokye
55	2015-10-09	Chronic	5	5	Komfo Anokye
55	2015-10-23	Chronic	4	4	Komfo Anokye
56	2015-11-13	Chronic	1	2	Komfo Anokye
57	2015-10-16	Chronic	3	5	Komfo Anokye
58	2015-04-16	Acute	2	2	Komfo Anokye
58	2015-04-16	Chronic	2	2	Komfo Anokye
59	2015-11-04	Acute	3	3	Komfo Anokye
60	2015-09-23	Acute	2	2	Komfo Anokye
61	2015-07-06	Acute	1	1	Komfo Anokye
62	2015-05-11	Chronic	2	2	Komfo Anokye
63	2015-03-11	Acute	3	3	Komfo Anokye
64	2015-01-09	Acute	1	1	Komfo Anokye
65	2015-11-30	Acute	1	1	Komfo Anokye
66	2015-12-23	Chronic	4	4	Komfo Anokye
67	2015-11-17	Acute	2	2	Komfo Anokye
68	2015-11-04	Chronic	3	9	Komfo Anokye
69	2015-10-13	chronic	3	3	Komfo Anokye
69	2015-10-26	Acute	3	1.5	Komfo Anokye
70	2015-09-16	Acute	5	2.5	Komfo Anokye
70	2015-09-16	Chronic	8	16	Komfo Anokye
71	2015-07-27	Chronic	5	10	Komfo Anokye
72	2015-08-20	Chronic	4	4	Komfo Anokye
73	2015-06-01	Chronic	2	2	Komfo Anokye
74	2015-05-28	Chronic	4	4	Komfo Anokye
75	2015-05-28	Acute	2	2	Komfo Anokye
76	2015-05-04	Acute	4	4	Komfo Anokye
77	2015-08-27	Acute	4	4	Komfo Anokye
78	2015-07-05	Acute	2	2	Komfo Anokye
79	2015-06-28	Chronic	3	3	Komfo Anokye
80	2015-05-26	Acute	2	4	Komfo Anokye
81	2015-06-26	Acute	2	2	Komfo Anokye
82	2015-04-21	Chronic	2	6	Komfo Anokye
82	2015-07-28	Chronic	2	6	Komfo Anokye
83	2015-08-31	Acute	2	2	Komfo Anokye
83	2015-09-28	Acute	3	3	Komfo Anokye
84	2015-03-11	Acute	4	4	Komfo Anokye
85	2015-04-16	Chronic	4	4	Komfo Anokye
85	2015-09-10	Chronic	3	3	Komfo Anokye
86	2015-09-04	Acute	2	2	Komfo Anokye
86	2015-07-22	Acute	2	2	Komfo Anokye
87	2015-01-27	Chronic	6	6	Komfo Anokye
88	2015-08-01	Chronic	3	3	Komfo Anokye
89	2015-12-08	Chronic	1	1	Komfo Anokye
90	2015-11-23	Chronic	4	4	Komfo Anokye
91	2015-11-18	Acute	5	5	Komfo Anokye
92	2015-10-22	Acute	3	3	Komfo Anokye
93	2015-10-08	Acute	2	2	Komfo Anokye
94	2015-09-16	Acute	1	1	Komfo Anokye
95	2015-07-02	Chronic	4	4	Komfo Anokye
96	2015-09-15	Acute	3	3	Komfo Anokye
97	2015-07-28	Acute	3	3	Komfo Anokye
98	2015-06-01	Chronic	1	1	Komfo Anokye
98	2015-06-01	Chronic	2	2	Komfo Anokye
99	2015-03-27	Acute	1	1	Komfo Anokye
99	2015-05-24	Acute	4	4	Komfo Anokye
100	2015-02-24	Acute	2	2	Komfo Anokye
1	2015-08-05	Acute	4	4	Kumasi South District
2	2015-08-08	Acute	3	3	Kumasi South District
3	2015-08-11	Acute	3	3	Kumasi South District
4	2015-09-18	Chronic	1	1	Kumasi South District
4	2015-09-18	Acute	5	5	Kumasi South District
5	2015-08-21	Acute	6	6	Kumasi South District
6	2015-08-24	Acute	2	2	Kumasi South District
7	2015-08-26	Acute	2	2	Kumasi South District
8	2015-08-27	Acute	2	2	Kumasi South District
8	2015-10-12	Acute	3	3	Kumasi South District
8	2015-10-22	Acute	2	2	Kumasi South District
9	2015-08-30	Acute	3	3	Kumasi South District
10	2015-09-01	Acute	3	3	Kumasi South District
11	2015-09-03	Acute	3	3	Kumasi South District
12	2015-09-07	Acute	2	2	Kumasi South District
13	2015-09-14	Acute	1	1	Kumasi South District
13	2015-09-22	Acute	4	4	Kumasi South District
13	2015-10-06	Acute	1	1	Kumasi South District
14	2015-12-08	Acute	3	3	Kumasi South District
15	2015-09-15	Chronic	2	2	Kumasi South District
15	2015-10-14	Chronic	2	2	Kumasi South District
16	2015-09-11	Acute	2	2	Kumasi South District
17	2015-09-15	Chronic	1	1	Kumasi South District
18	2015-09-16	Acute	3	3	Kumasi South District
18	2015-09-21	Acute	1	1	Kumasi South District
18	2015-12-05	Acute	1	1	Kumasi South District
19	2015-09-19	Acute	3	3	Kumasi South District
20	2015-09-22	Acute	5	5	Kumasi South District
21	2015-09-25	Acute	1	1	Kumasi South District
21	2015-10-09	Chronic	1	1	Kumasi South District
22	2015-09-28	Acute	1	1	Kumasi South District
23	2015-10-01	Acute	1	1	Kumasi South District
24	2015-10-04	Acute	4	4	Kumasi South District
24	2015-12-13	Acute	3	3	Kumasi South District
25	2015-10-07	Chronic	5	5	Kumasi South District
25	2015-11-09	Chronic	4	4	Kumasi South District
25	2015-12-02	Chronic	4	4	Kumasi South District
26	2015-10-09	Acute	3	3	Kumasi South District
26	2015-11-22	Acute	4	4	Kumasi South District
26	2016-11-26	Acute	3	3	Kumasi South District
27	2015-10-13	Acute	3	3	Kumasi South District
28	2015-10-16	Acute	7	10	Kumasi South District
28	2015-10-21	Chronic	2	2	Kumasi South District
29	2015-10-29	Acute	2	2	Kumasi South District
30	2015-10-22	Chronic	1	1	Kumasi South District
30	2015-12-03	Chronic	4	5	Kumasi South District
31	2015-10-26	Chronic	4	4	Kumasi South District
32	2015-11-04	Acute	3	3	Kumasi South District
32	2015-11-17	Acute	6	6	Kumasi South District
33	2015-11-01	Chronic	4	4	Kumasi South District
33	2015-11-26	Chronic	4	4	Kumasi South District
34	2015-11-03	Acute	5	5	Kumasi South District
35	2015-11-07	Acute	3	3	Kumasi South District
35	2015-11-19	Acute	3	3	Kumasi South District
36	2015-09-03	Acute	1	1	Kumasi South District
36	2015-10-13	Acute	2	2	Kumasi South District
36	2015-12-11	Acute	6	6	Kumasi South District
37	2015-11-13	Acute	4	4	Kumasi South District
37	2015-11-16	Chronic	1	1	Kumasi South District
38	2015-11-17	Acute	4	4	Kumasi South District
39	2015-11-05	Acute	4	4	Kumasi South District
39	2015-11-09	Acute	2	2	Kumasi South District
40	2015-11-24	Acute	5	5	Kumasi South District
41	2015-11-27	Acute	4	4	Kumasi South District
42	2015-11-30	Chronic	8	12	Kumasi South District
42	2015-12-25	Acute	3	3	Kumasi South District
43	2015-08-11	Acute	2	2	Kumasi South District
44	2015-12-08	Acute	2	2	Kumasi South District
45	2015-12-11	Acute	3	3	Kumasi South District
46	2015-12-15	Acute	2	2	Kumasi South District
47	2015-12-15	Acute	2	2	Kumasi South District
47	2015-12-29	Acute	3	3	Kumasi South District
48	2015-12-18	Acute	4	4	Kumasi South District
49	2015-09-04	Acute	2	2	Kumasi South District
49	2015-10-05	Acute	2	2	Kumasi South District
49	2015-11-06	Acute	4	4	Kumasi South District
49	2015-12-18	Acute	7	7	Kumasi South District
50	2015-12-23	Acute	8	10	Kumasi South District
51	2015-02-16	Acute	5	5	Kumasi South District
52	2015-02-20	Acute	5	5	Kumasi South District
53	2015-01-27	Acute	4	4	Kumasi South District
54	2015-01-23	Acute	2	2	Kumasi South District
55	2015-02-25	Acute	2	2	Kumasi South District
56	2015-01-13	Acute	4	4	Kumasi South District
57	2015-01-18	Acute	2	2	Kumasi South District
58	2015-02-01	Acute	2	3	Kumasi South District
59	2015-02-03	Acute	4	4	Kumasi South District
60	2015-06-04	Acute	3	3	Kumasi South District
61	2015-03-02	Acute	3	3	Kumasi South District
62	2015-03-12	Acute	6	6	Kumasi South District
63	2015-03-16	Acute	4	4	Kumasi South District
64	2015-03-22	Acute	4	4	Kumasi South District
65	2015-04-02	Acute	2	2	Kumasi South District
66	2015-04-07	Acute	2	2	Kumasi South District
67	2015-04-12	Acute	3	3	Kumasi South District
68	2015-04-27	Acute	5	5	Kumasi South District
69	2015-05-05	Acute	3	3	Kumasi South District
70	2015-05-20	Acute	2	2	Kumasi South District
71	2015-05-23	Acute	3	3	Kumasi South District
72	2015-06-01	Acute	4	4	Kumasi South District
72	2015-06-04	Acute	3	3	Kumasi South District
72	2015-06-05	Acute	3	3	Kumasi South District
72	2015-06-07	Acute	3	3	Kumasi South District
73	2015-07-28	Acute	3	3	Kumasi South District
74	2015-07-02	Acute	2	2	Kumasi South District
75	2015-06-28	Acute	3	3	Kumasi South District
76	2015-07-04	Acute	5	5	Kumasi South District
77	2015-06-20	Acute	4	4	Kumasi South District
78	2015-05-20	Acute	4	4	Kumasi South District
79	2015-05-16	Acute	6	6	Kumasi South District
80	2015-03-10	Acute	2	2	Kumasi South District
80	2015-03-11	Acute	4	4	Kumasi South District
80	2015-03-18	Acute	1	1	Kumasi South District
81	2015-03-15	Acute	4	4	Kumasi South District
82	2015-03-18	Acute	5	5	Kumasi South District
82	2015-04-16	Acute	3	3	Kumasi South District
82	2015-04-17	Acute	5	5	Kumasi South District
83	2015-05-02	Acute	5	5	Kumasi South District
84	2015-04-22	Acute	2	2	Kumasi South District
85	2015-05-02	Acute	4	4	Kumasi South District
86	2015-05-02	Acute	4	4	Kumasi South District
87	2015-05-02	Acute	4	4	Kumasi South District
88	2015-01-05	Acute	5	5	Kumasi South District
89	2015-04-01	Acute	2	2	Kumasi South District
90	2015-04-01	Acute	2	2	Kumasi South District
91	2015-01-14	Acute	2	2	Kumasi South District
92	2015-01-18	Acute	5	5	Kumasi South District
93	2015-01-22	Acute	1	1	Kumasi South District
94	2015-03-16	Acute	4	4	Kumasi South District
95	2015-07-27	Acute	8	8	Kumasi South District
96	2015-07-28	Acute	2	2	Kumasi South District
97	2015-07-30	Acute	4	4	Kumasi South District
98	2015-07-21	Acute	1	1	Kumasi South District
99	2015-07-15	Acute	3	4	Kumasi South District
100	2015-03-18	Acute	4	4	Kumasi South District
100	2015-03-19	Acute	1	1	Kumasi South District
1	2015-01-03	Acute	2	2	SDA
2	2015-01-07	Acute	5	5	SDA
3	2015-01-11	Acute	7	7	SDA
3	2015-01-21	Acute	5	5	SDA
3	2015-02-11	Acute	5	5	SDA
3	2015-02-13	Acute	2	2	SDA
3	2015-06-27	Acute	5	5	SDA
3	2015-11-15	Acute	4	4	SDA
4	2015-01-19	Acute	4	4	SDA
4	2015-10-26	Acute	5	5	SDA
5	2015-07-14	Acute	3	3	SDA
6	2015-01-26	Acute	2	2	SDA
6	2015-01-26	Acute	2	2	SDA
6	2015-02-03	Acute	4	4	SDA
7	2015-02-02	Acute	2	2	SDA
8	2015-02-02	Acute	10	10	SDA
9	2015-07-29	Acute	3	3	SDA
10	2015-02-10	Acute	1	1	SDA
11	2015-08-05	Acute	3	3	SDA
12	2015-02-19	Acute	3	3	SDA
13	2015-08-10	Chronic	1	1	SDA
13	2015-08-10	Acute	2	2	SDA
14	2015-02-27	Acute	8	8	SDA
14	2015-02-28	Acute	8	8	SDA
15	2015-08-19	Acute	5	5	SDA
16	2015-03-06	Chronic	2	2	SDA
16	2015-04-10	Chronic	5	5	SDA
17	2015-08-25	Acute	2	2	SDA
17	2015-09-11	Acute	2	2	SDA
18	2015-10-20	Acute	4	4	SDA
19	2015-09-02	Acute	4	4	SDA
20	2015-03-22	Acute	3	3	SDA
20	2015-06-11	Acute	4	4	SDA
20	2015-09-12	Acute	4	4	SDA
21	2015-09-10	Acute	2	2	SDA
22	2015-03-29	Acute	6	6	SDA
22	2015-03-30	Acute	4	4	SDA
23	2015-09-22	Acute	1	1	SDA
23	2015-09-22	Chronic	1	1	SDA
23	2015-10-01	Acute	1	1	SDA
24	2015-04-06	Acute	9	9	SDA
25	2015-09-26	Acute	3	3	SDA
26	2015-04-15	Acute	4	4	SDA
27	2015-10-03	Acute	2	2	SDA
28	2015-04-22	Acute	2	2	SDA
28	2015-05-15	Acute	5	5	SDA
29	2015-10-11	Acute	5	5	SDA
30	2015-04-30	Acute	3	3	SDA
31	2015-05-07	Acute	4	4	SDA
31	2015-05-07	Chronic	2	2	SDA
32	2015-05-10	Acute	4	4	SDA
33	2015-10-27	Acute	3	3	SDA
34	2015-05-14	Acute	6	6	SDA
35	2015-05-22	Acute	5	5	SDA
35	2015-05-22	Chronic	2	2	SDA
35	2015-05-26	Acute	2	2	SDA
36	2015-05-28	Acute	4	4	SDA
36	2015-05-28	Chronic	2	2	SDA
37	2015-11-03	Acute	3	3	SDA
38	2015-06-05	Acute	4	4	SDA
38	2015-06-25	Acute	3	3	SDA
39	2015-11-10	Acute	1	1	SDA
40	2015-11-17	Acute	1	1	SDA
41	2015-06-11	Acute	2	2	SDA
42	2015-11-24	Acute	2	2	SDA
43	2015-11-26	Acute	2	2	SDA
44	2015-12-01	Acute	3	3	SDA
45	2015-06-24	Acute	1	1	SDA
46	2015-12-12	Acute	1	1	SDA
47	2015-12-19	Acute	1	1	SDA
48	2015-06-30	Acute	5	5	SDA
49	2015-12-27	Acute	5	5	SDA
50	2015-07-19	Chronic	3	3	SDA
51	2015-07-07	Acute	3	3	SDA
52	2015-07-26	Acute	3	3	SDA
53	2015-01-15	Acute	2	2	SDA
54	2015-08-01	Acute	4	4	SDA
55	2015-08-07	Acute	4	4	SDA
56	2015-01-22	Acute	5	5	SDA
56	2015-01-23	Acute	11	11	SDA
57	2015-08-16	Acute	5	5	SDA
58	2015-01-29	Acute	4	4	SDA
59	2015-08-22	Acute	1	1	SDA
59	2015-12-11	Acute	4	4	SDA
60	2015-02-06	Chronic	1	1	SDA
61	2015-02-15	Chronic	1	1	SDA
62	2015-08-29	Acute	3	3	SDA
63	2015-09-06	Chronic	1	1	SDA
63	2015-09-06	Acute	3	3	SDA
64	2015-11-30	Chronic	5	5	SDA
65	2015-09-14	Acute	5	5	SDA
65	2015-09-21	Acute	1		SDA
65	2015-09-21	Chronic	1	1	SDA
66	2015-03-02	Acute	4	4	SDA
67	2015-09-22	Acute	2	2	SDA
68	2015-03-10	Acute	4	4	SDA
69	2015-09-29	Acute	8	8	SDA
70	2015-03-17	Acute	5	5	SDA
71	2015-10-07	Acute	2	2	SDA
72	2015-03-25	Acute	6	6	SDA
73	2015-10-15	Chronic	4	4	SDA
73	2015-11-04	Chronic	3	3	SDA
74	2015-04-03	Acute	3	3	SDA
74	2015-04-04	Acute	2	2	SDA
75	2015-10-23	Acute	4	4	SDA
76	2015-04-10	Acute	3	3	SDA
77	2015-10-31	Acute	4	4	SDA
78	2015-04-19	Acute	5	5	SDA
78	2015-04-19	Chronic	1	1	SDA
79	2015-11-07	Acute	3	3	SDA
79	2015-12-01	Acute	8	8	SDA
80	2015-04-27	Chronic	3	3	SDA
81	2015-11-13	Acute	8	8	SDA
82	2015-05-04	Chronic	3	3	SDA
83	2015-11-18	Acute	5	5	SDA
84	2015-05-11	Acute	5	5	SDA
85	2015-11-27	Acute	1	1	SDA
86	2015-05-18	Acute	3	3	SDA
87	2015-12-01	Chronic	3	3	SDA
87	2015-12-01	Acute	4	4	SDA
88	2015-05-26	Acute	2	2	SDA
88	2015-06-27	Acute	4	4	SDA
88	2015-10-05	Chronic	3	3	SDA
88	2015-12-23	Chronic	2	2	SDA
89	2015-12-08	Acute	3	3	SDA
90	2015-06-01	Acute	2	2	SDA
91	2015-12-16	Acute	5	5	SDA
92	2015-06-08	Acute	3	3	SDA
93	2015-12-23	Acute	5	10	SDA
94	2015-06-14	Acute	1	1	SDA
95	2015-12-30	Acute	4	4	SDA
96	2015-06-20	Acute	3	3	SDA
97	2015-09-07	Acute	4	4	SDA
98	2015-06-26	Acute	3	3	SDA
99	2015-07-17	Acute	3	3	SDA
100	2015-07-10	Acute	5	5	SDA

[truncated: 34 more sheets: India, Nicaragua, Peru, Philippines, Romania, Tanzania, West Bank, PSA, Table 1, Table 2, Table 3, Figure 3_Appendix1, Appendix2_Calcs, Country-Level Figures, Region-Level Figures, Data for Stata, Sheet26, Sheet2, Sheet3, Sheet4 …]
